# Supplementary material for: Deep learning-based prediction of one-year mortality in Finland is an accurate but unfair aging marker
Source: Nat Aging. 2024 Jun 24;4(7):1014–27. doi: 10.1038/s43587-024-00657-5 (PMC11257968; doi:10.1038/s43587-024-00657-5)
Supplement: Supplementary file 4 — Statistical source data. [file 43587_2024_657_MOESM4_ESM.xlsx]

## Sheet: Fig 2a
Age	Male, n	Female, n
0-5	110747	105623
5-10	149121	142480
10-15	150574	144474
15-20	146316	139298
20-25	153085	145459
25-30	168908	161254
30-35	164987	157777
35-40	174369	166619
40-45	170638	163867
45-50	155706	151381
50-55	177404	175029
55-60	183728	184252
60-65	178224	183950
65-70	175213	187826
70-75	169776	189864
75-80	99461	122032
80-85	71699	102163
85-90	40340	71505
90-95	16353	40568
over 95	4189	14423

## Sheet: Fig 2b
Age	Male, n	Female, n
0-5	39	42
5-10	9	4
10-15	7	6
15-20	58	24
20-25	140	46
25-30	140	61
30-35	173	53
35-40	186	89
40-45	267	121
45-50	351	164
50-55	677	313
55-60	1099	534
60-65	1779	856
65-70	2600	1392
70-75	3821	2189
75-80	3528	2466
80-85	4332	3846
85-90	4325	5473
90-95	2845	5874
over 95	1099	3688

## Sheet: Fig 2c
Year	Disease diagnoses, n	Surgical procedures, n	Primary diagnoses, n	Primary encounter reasons, n	Drug purchases, n	Primary procedures, n	Place of residence, n	Education field, n	Infectious diseases, n	Pension, n	Education level, n	Occupation, n	Socioeconomic status, n
1967	0	0	0	0	0	0	0	0	0	1	0	0	0
1968	2	0	0	0	0	0	0	0	0	0.5	0	0	0
1969	0.5	0	0	0	0	0	0	0.166667	0	0.666667	0.166667	0	0.166667
1970	0.75	0	0	0	0	0	0.0625	0.125	0	0.3125	0.125	0	0.6875
1971	0.820513	0	0	0	0	0	0.025641	0.333333	0	0.205128	0.333333	0	0.589744
1972	1.2451	0	0	0	0	0	0.0882353	0.264706	0	0.107843	0.264706	0	0.470588
1973	1.17391	0	0	0	0	0	0.0956522	0.295652	0	0.0695652	0.295652	0	0.504348
1974	1.01855	0	0	0	0	0	0.120594	0.244898	0	0.0445269	0.244898	0	0.519481
1975	1.0263	0	0	0	0	0	0.0818933	0.283246	0	0.0240421	0.283246	0	0.61157
1976	0.810619	0	0	0	0	0	0.0878489	0.276409	0	0.0128626	0.276409	0	0.654899
1977	0.704879	0	0	0	0	0	0.0923875	0.284845	0	0.00618577	0.284845	0	0.684326
1978	0.554791	0	0	0	0	0	0.104488	0.275276	0	0.0035697	0.275276	0	0.710705
1979	0.496547	0	0	0	0	0	0.129269	0.267169	0	0.00205587	0.267169	0	0.708522
1980	0.452791	0	0	0	0	0	0.170846	0.27443	0	0.00143211	0.27443	0	0.692033
1981	0.424747	0	0	0	0	0	0.229317	0.279283	0	0.00118029	0.279283	0	0.660388
1982	0.425147	0	0	0	0	0	0.295282	0.276051	0	0.00128137	0.276051	0	0.616492
1983	0.451136	0	0	0	0	0	0.339659	0.272816	0	0.00159244	0.272816	0	0.583845
1984	0.491401	0	0	0	0	0	0.37013	0.270314	0	0.00214609	0.270314	0	0.549161
1985	0.48023	0	0	0	0	0	0.357309	0.342465	0	0.00285313	0.342465	0	0.592146
1986	0.409124	0	0	0	0	0	0.286019	0.491135	0	0.0037837	0.491135	0	0.617365
1987	0.353723	0	0	0	0	0	0.239429	0.618941	0	0.00495201	0.618941	0	0.245982
1988	0.366923	0	0	0	0	0	0.247762	0.613391	0	0.00632952	0.613393	0	0.216661
1989	0.376525	0	0	0	0	0	0.249106	0.597543	0	0.00822276	0.597541	0	0.308858
1990	0.375933	0	0	0	0	0	0.242636	0.58428	0	0.0104095	0.584277	0	0.683525
1991	0.377533	0	0	0	0	0	0.237321	0.573411	0	0.013043	0.573408	0	0.289847
1992	0.377813	0	0	0	0	0	0.23331	0.565335	0	0.0159505	0.565335	0	0.340393
1993	0.350587	0	0	0	0	0	0.225174	0.558551	5.11712e-05	0.0193283	0.558553	0	0.726468
1994	0.344619	0	0	0	0.429621	0	0.219677	0.552551	0.000553929	0.0231916	0.552546	0.0632306	0.40977
1995	0.353463	0.00627785	0	0	1.35711	0	0.211897	0.547635	0.000832058	0.0270441	0.547635	0.328339	0.740077
1996	0.377081	0.0357181	0	0	1.60359	0	0.211716	0.543524	0.000948367	0.030731	0.543523	0.050224	0.282055
1997	0.484744	0.0891838	0	0	1.70533	0	0.208188	0.539564	0.00132537	0.0347255	0.539567	0.0141341	0.190528
1998	0.731509	0.147772	0	0	1.82483	0	0.206619	0.536399	0.00291111	0.0393098	0.536401	0.0110905	0.152815
1999	0.804534	0.167749	0	0	1.88819	0	0.201701	0.534251	0.00366966	0.0441807	0.534249	0.0707537	0.221626
2000	0.851976	0.180027	0	0	1.92188	0	0.192784	0.535413	0.00365782	0.0497484	0.535414	0.35406	0.658599
2001	0.894551	0.194916	0	0	1.95038	0	0.193978	0.537472	0.00388583	0.0556061	0.53747	0.0723962	0.210273
2002	0.928388	0.203073	0	0	1.95787	0	0.192852	0.540403	0.00404007	0.0616028	0.540403	0.0196195	0.105616
2003	0.945626	0.216159	0	0	1.93438	0	0.194803	0.543378	0.00448782	0.0673521	0.543378	0.0725546	0.189309
2004	0.940856	0.238708	0	0	1.84641	0	0.176343	0.548931	0.00644112	0.0742123	0.548932	0.422859	0.867957
2005	0.98032	0.283398	0	0	1.88341	0	0.170046	0.554161	0.00737949	0.0828811	0.554159	0.478735	0.988284
2006	1.03636	0.298169	0	0	2.15965	0	0.165581	0.559482	0.00747504	0.0912644	0.559486	0.485009	0.995936
2007	1.08481	0.328287	0	0	2.35578	0	0.162508	0.564077	0.00782628	0.0991311	0.56408	0.488582	0.995829
2008	1.13706	0.376397	0	0	2.50592	0	0.155175	0.569351	0.00880064	0.108991	0.569353	0.484397	0.997321
2009	1.18551	0.466776	0	0	2.61252	0	0.150481	0.57494	0.00920577	0.121553	0.574947	0.467871	0.998355
2010	1.25547	0.536514	0.143642	0.122288	2.72238	0.00715366	0.151334	0.580578	0.00871464	0.134129	0.580581	0.465639	0.999264
2011	1.36812	0.57764	0.632245	0.588201	2.81615	0.175464	0.151193	0.58583	0.00965287	0.146327	0.585834	0.464152	0.997894
2012	1.46841	0.629139	0.89972	0.921962	2.87051	0.714471	0.150024	0.592004	0.00945527	0.158716	0.59201	0.457039	0.998977
2013	1.54951	0.665837	1.01837	1.04557	2.80128	0.995941	0.144702	0.598544	0.00927029	0.169995	0.598548	0.444869	0.99928
2014	1.63646	0.696259	1.10225	1.11546	2.85834	1.06574	0.141092	0.60469	0.00965001	0.18106	0.604697	0.434241	0.99939
2015	1.75119	0.712743	1.15116	1.16994	2.90098	1.05692	0.141226	0.608213	0.0106566	0.192558	0.608216	0.425631	0.997928
2016	1.92225	0.74715	1.18665	1.23151	2.972	1.08864	0.141292	0.614476	0.0122209	0.204736	0.614477	0.424432	0.998734
2017	2.0287	0.803366	1.25644	1.24623	3.03734	1.11508	0.141143	0.621031	0.0136692	0.21608	0.621035	0.385449	0.876284
2018	2.17652	0.849353	1.31194	1.20302	3.15497	1.05944	0.141367	0.552289	0.0143209	0.225283	0.552291	0.0863128	0.154768
