# Supplementary material for: Deep learning-based prediction of one-year mortality in Finland is an accurate but unfair aging marker
Source: Nat Aging. 2024 Jun 24;4(7):1014–27. doi: 10.1038/s43587-024-00657-5 (PMC11257968; doi:10.1038/s43587-024-00657-5)
Supplement: Supplementary file 5 — Statistical source data. [file 43587_2024_657_MOESM5_ESM.xlsx]

## Sheet: Fig 3a
False positive rate RNN	True positive rate RNN	False positive rate Baseline	True positive rate Baseline
0	0	0	0
1.22341e-05	0	1.41177e-05	0
1.50573e-05	0	3.01178e-05	0
1.69395e-05	0	3.76472e-05	0
1.97628e-05	0	5.36473e-05	0
2.16449e-05	0	5.36473e-05	8.99038e-05
2.44682e-05	0	5.92944e-05	8.99038e-05
2.63503e-05	0	5.92944e-05	0.000179808
3.29379e-05	0	6.02356e-05	0.000179808
3.48201e-05	0	6.02356e-05	0.000269711
3.95255e-05	0	6.30591e-05	0.000269711
4.14077e-05	0	6.30591e-05	0.000359615
4.32898e-05	0	6.58827e-05	0.000359615
4.89363e-05	0	6.58827e-05	0.000449519
4.89363e-05	9.08018e-05	6.96474e-05	0.000449519
5.27007e-05	9.08018e-05	6.96474e-05	0.000539423
5.45828e-05	9.08018e-05	7.05886e-05	0.000539423
5.74061e-05	9.08018e-05	7.05886e-05	0.000629327
5.74061e-05	0.000181604	7.43533e-05	0.000629327
5.83472e-05	0.000181604	7.43533e-05	0.00071923
6.39937e-05	0.000181604	8.28239e-05	0.00071923
6.49348e-05	0.000181604	8.28239e-05	0.000809134
6.49348e-05	0.000272405	8.94122e-05	0.000809134
6.7758e-05	0.000272405	8.94122e-05	0.000899038
7.05813e-05	0.000272405	9.22357e-05	0.000899038
7.81099e-05	0.000272405	9.22357e-05	0.000988942
7.99921e-05	0.000272405	9.31769e-05	0.000988942
8.28153e-05	0.000272405	9.31769e-05	0.00107885
8.56386e-05	0.000272405	9.41181e-05	0.00107885
8.84618e-05	0.000272405	9.41181e-05	0.00116875
9.22262e-05	0.000272405	9.78828e-05	0.00116875
9.31673e-05	0.000272405	9.78828e-05	0.00125865
9.31673e-05	0.000635612	9.8824e-05	0.00125865
9.31673e-05	0.000726414	9.8824e-05	0.00134856
9.31673e-05	0.00099882	9.97652e-05	0.00134856
9.50494e-05	0.00099882	9.97652e-05	0.00143846
9.59905e-05	0.00099882	0.000102589	0.00143846
9.59905e-05	0.00118042	0.000102589	0.00152836
9.78727e-05	0.00118042	0.000112001	0.00152836
9.78727e-05	0.00127122	0.000112001	0.00161827
9.88138e-05	0.00127122	0.000112942	0.00161827
9.88138e-05	0.00154363	0.000112942	0.00170817
9.97548e-05	0.00154363	0.000116706	0.00170817
0.000101637	0.00154363	0.000116706	0.00179808
0.000101637	0.00163443	0.00011953	0.00179808
0.000103519	0.00163443	0.00011953	0.00188798
0.00010446	0.00163443	0.000123295	0.00188798
0.000106342	0.00163443	0.000125177	0.00188798
0.000106342	0.00181604	0.00013553	0.00188798
0.000107284	0.00181604	0.00013553	0.00197788
0.000107284	0.00199764	0.000142118	0.00197788
0.000111048	0.00199764	0.000142118	0.00215769
0.000111989	0.00199764	0.000149648	0.00215769
0.000111989	0.00208844	0.000149648	0.0022476
0.000113871	0.00208844	0.000153412	0.0022476
0.000116694	0.00208844	0.000153412	0.0023375
0.000122341	0.00208844	0.000156236	0.0023375
0.000126105	0.00208844	0.000156236	0.0024274
0.000128928	0.00208844	0.000157177	0.00251731
0.000128928	0.00217924	0.000157177	0.00269711
0.00012987	0.00217924	0.000158118	0.00269711
0.000132693	0.00217924	0.000158118	0.00296683
0.000133634	0.00217924	0.000163765	0.00296683
0.000133634	0.00227004	0.000163765	0.00305673
0.000133634	0.00245165	0.000164707	0.00314663
0.000134575	0.00245165	0.000166589	0.00314663
0.000136457	0.00245165	0.000166589	0.00323654
0.000137398	0.00245165	0.00016753	0.00323654
0.00013928	0.00245165	0.00016753	0.00332644
0.000141163	0.00245165	0.000173177	0.00332644
0.000141163	0.00254245	0.000173177	0.00341634
0.000146809	0.00254245	0.000174118	0.00341634
0.000150573	0.00254245	0.000174118	0.00350625
0.000150573	0.00263325	0.00017506	0.00350625
0.000151514	0.00263325	0.000176001	0.00359615
0.000151514	0.00299646	0.000176942	0.00359615
0.000151514	0.00308726	0.000176942	0.00368606
0.000151514	0.00326886	0.000182589	0.00368606
0.000153397	0.00326886	0.000182589	0.00386586
0.000154338	0.00326886	0.000188236	0.00386586
0.00015622	0.00326886	0.000188236	0.00404567
0.00015622	0.00335967	0.00019106	0.00404567
0.000157161	0.00354127	0.00019106	0.00413557
0.000159043	0.00354127	0.000195766	0.00413557
0.000161866	0.00354127	0.000195766	0.00431538
0.000161866	0.00372287	0.000196707	0.00431538
0.000162807	0.00372287	0.000196707	0.00440529
0.000166572	0.00372287	0.000198589	0.00440529
0.000167513	0.00372287	0.000198589	0.00449519
0.000167513	0.00390448	0.000200472	0.00449519
0.000169395	0.00390448	0.000200472	0.00458509
0.000169395	0.00399528	0.000202354	0.00458509
0.000171277	0.00399528	0.000205177	0.00458509
0.000171277	0.00408608	0.000205177	0.0047649
0.000173159	0.00408608	0.000208942	0.0047649
0.0001741	0.00408608	0.000208942	0.00494471
0.000177865	0.00408608	0.000211766	0.00494471
0.000177865	0.00426768	0.000211766	0.00503461
0.000180688	0.00426768	0.000216472	0.00503461
0.000184452	0.00426768	0.000216472	0.00512452
0.000184452	0.00444929	0.000217413	0.00512452
0.000184452	0.00454009	0.000217413	0.00521442
0.000186335	0.00454009	0.000219295	0.00521442
0.000186335	0.00463089	0.000219295	0.00530432
0.000187276	0.00463089	0.000222119	0.00530432
0.000187276	0.00472169	0.000222119	0.00539423
0.000188217	0.00472169	0.00022306	0.00539423
0.000188217	0.00481249	0.00022306	0.00557404
0.000193863	0.00481249	0.000224001	0.00557404
0.000196686	0.00481249	0.000224001	0.00566394
0.000200451	0.00481249	0.000230589	0.00566394
0.000201392	0.00481249	0.000230589	0.00593365
0.000201392	0.0049033	0.000233413	0.00593365
0.000202333	0.0049033	0.000233413	0.00602355
0.000205156	0.0049033	0.000234354	0.00602355
0.000206097	0.0049033	0.000236236	0.00602355
0.000206097	0.00544811	0.000237178	0.00602355
0.000209862	0.00544811	0.000237178	0.00611346
0.000209862	0.00553891	0.000242825	0.00611346
0.000212685	0.00553891	0.000242825	0.00620336
0.000212685	0.00562971	0.000245648	0.00620336
0.000213626	0.00562971	0.000245648	0.00629327
0.00021739	0.00562971	0.000248472	0.00629327
0.000221155	0.00562971	0.000248472	0.00638317
0.000223978	0.00562971	0.000250354	0.00638317
0.00022586	0.00562971	0.000250354	0.00647307
0.00022586	0.00590212	0.000252236	0.00647307
0.000226801	0.00590212	0.000253178	0.00656298
0.000230565	0.00590212	0.000254119	0.00656298
0.000232448	0.00590212	0.000254119	0.00674279
0.000235271	0.00590212	0.000256001	0.00674279
0.000237153	0.00590212	0.000256001	0.00683269
0.000238094	0.00590212	0.000258825	0.00683269
0.000241858	0.00590212	0.000258825	0.00692259
0.000241858	0.00608372	0.000260707	0.00692259
0.000244682	0.00608372	0.000260707	0.0070125
0.000246564	0.00608372	0.000262589	0.0070125
0.000247505	0.00608372	0.000262589	0.0071923
0.000249387	0.00608372	0.000266354	0.0071923
0.000250328	0.00608372	0.000266354	0.00728221
0.00025221	0.00608372	0.000272001	0.00728221
0.00025221	0.00617452	0.000272001	0.00737211
0.000253151	0.00617452	0.000273884	0.00737211
0.000255975	0.00617452	0.000273884	0.00746202
0.000255975	0.00626532	0.000274825	0.00746202
0.000255975	0.00653773	0.000275766	0.00755192
0.000261621	0.00653773	0.000275766	0.00773173
0.000263503	0.00653773	0.000276707	0.00773173
0.000265386	0.00653773	0.000276707	0.00791153
0.000267268	0.00653773	0.000280472	0.00791153
0.000267268	0.00690094	0.000280472	0.00800144
0.000268209	0.00690094	0.000282354	0.00800144
0.000268209	0.00699174	0.000282354	0.00809134
0.000268209	0.00717334	0.000284237	0.00809134
0.000271032	0.00717334	0.000284237	0.00818125
0.000272914	0.00717334	0.000288001	0.00818125
0.000272914	0.00726414	0.000288001	0.00827115
0.000273855	0.00726414	0.000289884	0.00827115
0.000273855	0.00735494	0.000289884	0.00845096
0.000275737	0.00735494	0.000292707	0.00845096
0.000275737	0.00744575	0.000293648	0.00854086
0.000276679	0.00744575	0.000296472	0.00854086
0.000276679	0.00762735	0.000296472	0.00881057
0.00027762	0.00762735	0.000299296	0.00881057
0.000281384	0.00771815	0.000299296	0.00899038
0.000282325	0.00771815	0.000304943	0.00899038
0.000284207	0.00771815	0.000304943	0.00917019
0.000286089	0.00771815	0.000306825	0.00917019
0.000287972	0.00771815	0.000308707	0.00917019
0.000287972	0.00780895	0.000311531	0.00917019
0.000289854	0.00780895	0.000311531	0.00926009
0.000291736	0.00780895	0.000313413	0.00926009
0.000293618	0.00780895	0.000314354	0.00935
0.000293618	0.00799056	0.000316237	0.00935
0.0002955	0.00799056	0.000317178	0.0094399
0.000299265	0.00799056	0.000318119	0.0094399
0.000304911	0.00799056	0.000318119	0.0095298
0.000306793	0.00799056	0.00031906	0.0095298
0.000307734	0.00808136	0.00031906	0.00961971
0.000308675	0.00808136	0.000320002	0.00961971
0.000309616	0.00826296	0.000320002	0.00970961
0.000310558	0.00826296	0.000320943	0.00970961
0.000310558	0.00844457	0.000320943	0.00979951
0.000310558	0.00853537	0.000323766	0.00979951
0.00031244	0.00853537	0.000323766	0.00988942
0.00031244	0.00862617	0.000324707	0.00997932
0.000313381	0.00862617	0.000328472	0.00997932
0.000313381	0.00880777	0.000328472	0.0100692
0.000315263	0.00880777	0.000329413	0.0100692
0.000317145	0.00880777	0.000331296	0.0100692
0.000318086	0.00880777	0.000334119	0.0100692
0.000318086	0.00889857	0.000336002	0.0100692
0.000319027	0.00889857	0.000339766	0.0100692
0.000323733	0.00889857	0.000339766	0.0101591
0.000324674	0.00889857	0.000341649	0.0101591
0.000328438	0.00889857	0.000341649	0.010249
0.00033032	0.00889857	0.000341649	0.0104288
0.00033032	0.00926178	0.00034259	0.0104288
0.000331261	0.00926178	0.00034259	0.0105187
0.000331261	0.00935258	0.000345413	0.0105187
0.000335026	0.00935258	0.000347296	0.0105187
0.000335026	0.00953419	0.000349178	0.0105187
0.000337849	0.00953419	0.000349178	0.0106986
0.000337849	0.00962499	0.000352002	0.0106986
0.00033879	0.00962499	0.000352943	0.0107885
0.000341613	0.00962499	0.000353884	0.0107885
0.000342554	0.00962499	0.000355766	0.0107885
0.000348201	0.00962499	0.000357649	0.0107885
0.000348201	0.00989739	0.000359531	0.0107885
0.000348201	0.010079	0.000359531	0.0109683
0.000350083	0.010079	0.000360472	0.0109683
0.000350083	0.0102606	0.000360472	0.0110582
0.000351965	0.0102606	0.000362355	0.0110582
0.000351965	0.010987	0.000363296	0.0111481
0.000352906	0.010987	0.000364237	0.0111481
0.00035573	0.010987	0.000365178	0.011238
0.000356671	0.010987	0.000366119	0.011238
0.000358553	0.010987	0.000366119	0.0114178
0.000360435	0.010987	0.000372708	0.0114178
0.000361376	0.0111686	0.000373649	0.0115077
0.000361376	0.0112594	0.000373649	0.0115976
0.000364199	0.0112594	0.00037459	0.0115976
0.000367023	0.0112594	0.000375531	0.0116875
0.000367023	0.0113502	0.000375531	0.0117774
0.000368905	0.0113502	0.000377414	0.0117774
0.000369846	0.0113502	0.000378355	0.0118673
0.000371728	0.0113502	0.000379296	0.0118673
0.000371728	0.0115318	0.000379296	0.0119572
0.000372669	0.0115318	0.000380237	0.0119572
0.000374551	0.0115318	0.000380237	0.0120471
0.000375492	0.0115318	0.000383061	0.0120471
0.000378316	0.0115318	0.000383061	0.012137
0.000378316	0.0118042	0.000384002	0.012137
0.000378316	0.011895	0.000384002	0.0122269
0.000380198	0.0120766	0.00039059	0.0122269
0.00038208	0.0120766	0.00039059	0.0123168
0.000383962	0.0121674	0.000391531	0.0123168
0.000383962	0.0122582	0.000391531	0.0124067
0.000384903	0.0122582	0.000392472	0.0124966
0.000384903	0.0124398	0.000395296	0.0124966
0.000386785	0.0124398	0.000396237	0.0125865
0.000386785	0.0126214	0.000397178	0.0125865
0.000391491	0.0126214	0.000397178	0.0126764
0.000391491	0.0127122	0.00039812	0.0126764
0.000396196	0.0127122	0.00039812	0.0127663
0.000398078	0.0127122	0.000400002	0.0127663
0.000399019	0.0127122	0.000400002	0.0128562
0.000399019	0.0128031	0.000401884	0.0128562
0.000401843	0.0128031	0.000401884	0.0130361
0.000404666	0.0128031	0.000402825	0.0130361
0.000404666	0.0128939	0.000402825	0.013126
0.000407489	0.0128939	0.000408473	0.013126
0.000409371	0.0128939	0.000409414	0.0132159
0.000412195	0.0128939	0.000409414	0.0133058
0.000414077	0.0128939	0.000411296	0.0133058
0.000414077	0.0130755	0.000411296	0.0134856
0.000414077	0.0133479	0.00041412	0.0134856
0.000414077	0.0134387	0.000416002	0.0134856
0.000415959	0.0134387	0.000416002	0.0136654
0.000417841	0.0134387	0.000416943	0.0136654
0.000417841	0.0135295	0.000418826	0.0136654
0.000419723	0.0135295	0.000418826	0.0137553
0.000419723	0.0136203	0.000420708	0.0137553
0.000419723	0.0138019	0.000424473	0.0137553
0.000423488	0.0138019	0.000424473	0.0138452
0.00042537	0.0138019	0.000426355	0.0138452
0.000429134	0.0138019	0.000426355	0.0139351
0.000429134	0.0138927	0.000429178	0.0139351
0.000429134	0.0141651	0.000429178	0.0141149
0.000430075	0.0141651	0.00043012	0.0141149
0.000430075	0.0142559	0.00043012	0.0142048
0.000431016	0.0142559	0.000432943	0.0142048
0.000431957	0.0143467	0.000433884	0.0142947
0.000434781	0.0143467	0.000433884	0.0143846
0.000436663	0.0143467	0.000435767	0.0143846
0.000436663	0.0145283	0.000435767	0.0146543
0.000437604	0.0145283	0.000437649	0.0146543
0.000440427	0.0145283	0.00043859	0.0146543
0.000442309	0.0145283	0.000440473	0.0146543
0.000444191	0.0145283	0.000440473	0.0147442
0.000446074	0.0145283	0.000441414	0.0147442
0.000446074	0.0146191	0.000441414	0.0148341
0.000448897	0.0146191	0.000445179	0.0148341
0.000450779	0.0146191	0.000445179	0.014924
0.00045172	0.0146191	0.00044612	0.0150139
0.00045172	0.0148007	0.000448943	0.0150139
0.000453602	0.0148915	0.000448943	0.0153736
0.000456425	0.0148915	0.000449884	0.0153736
0.000457367	0.0148915	0.000449884	0.0154635
0.000459249	0.0148915	0.000450826	0.0154635
0.00046019	0.0148915	0.000450826	0.0155534
0.000462072	0.0148915	0.000451767	0.0155534
0.000463954	0.0148915	0.000453649	0.0155534
0.000465836	0.0148915	0.00045459	0.0155534
0.000466777	0.0148915	0.000455532	0.0156433
0.000466777	0.0150731	0.000459296	0.0156433
0.00046866	0.0150731	0.000459296	0.0158231
0.00046866	0.0154363	0.000459296	0.0160029
0.000469601	0.0154363	0.000464943	0.0160029
0.000475247	0.0154363	0.000465885	0.0160928
0.000475247	0.0155271	0.000467767	0.0160928
0.000479011	0.0155271	0.000469649	0.0160928
0.000480894	0.0155271	0.000469649	0.0161827
0.000480894	0.0157087	0.000471532	0.0161827
0.000484658	0.0157087	0.000473414	0.0161827
0.000484658	0.0157995	0.000474355	0.0161827
0.000490304	0.0157995	0.000475296	0.0162726
0.000491246	0.0157995	0.000476238	0.0162726
0.00049501	0.0157995	0.000477179	0.0163625
0.00049501	0.0158903	0.000479061	0.0163625
0.000497833	0.0158903	0.000480002	0.0164524
0.000499715	0.0158903	0.000481885	0.0164524
0.000501597	0.0158903	0.000482826	0.0165423
0.000507244	0.0158903	0.000489414	0.0165423
0.000508185	0.0158903	0.000489414	0.0167221
0.000510067	0.0160719	0.000490355	0.0167221
0.000511949	0.0160719	0.000491296	0.0169019
0.000514773	0.0160719	0.000492238	0.0169019
0.000519478	0.0160719	0.00049412	0.0169019
0.000519478	0.0163443	0.00049412	0.0170817
0.000519478	0.0167075	0.000500708	0.0170817
0.00052136	0.0167075	0.000500708	0.0171716
0.00052136	0.0167983	0.000502591	0.0171716
0.000523242	0.0167983	0.000503532	0.0171716
0.000525125	0.0168891	0.000503532	0.0172615
0.000527948	0.0168891	0.000504473	0.0172615
0.00052983	0.0168891	0.000506355	0.0172615
0.000530771	0.0168891	0.00051012	0.0172615
0.000530771	0.0170707	0.00051012	0.0173514
0.000533594	0.0170707	0.000511061	0.0173514
0.000535476	0.0170707	0.000512944	0.0173514
0.000536418	0.0170707	0.000514826	0.0173514
0.000536418	0.0172523	0.000516708	0.0173514
0.000536418	0.0173431	0.000518591	0.0173514
0.000537359	0.0173431	0.000518591	0.0174413
0.000540182	0.0175247	0.000522355	0.0174413
0.000542064	0.0175247	0.000524238	0.0174413
0.000542064	0.0177971	0.000528002	0.0174413
0.000543005	0.0177971	0.000529885	0.0175312
0.000543005	0.0179788	0.000531767	0.0175312
0.000543005	0.018342	0.000532708	0.0176211
0.000543005	0.0185236	0.00053365	0.0176211
0.000543946	0.0185236	0.000535532	0.0176211
0.000543946	0.0187052	0.000536473	0.0176211
0.000545828	0.0187052	0.000536473	0.017801
0.000547711	0.0187052	0.000540238	0.017801
0.000547711	0.018796	0.000540238	0.0179808
0.000549593	0.018796	0.000540238	0.0180707
0.000552416	0.0188868	0.000541179	0.0180707
0.000553357	0.0188868	0.000543061	0.0181606
0.000553357	0.0189776	0.000544944	0.0181606
0.000553357	0.0193408	0.000546826	0.0181606
0.000559004	0.0193408	0.000548708	0.0181606
0.000559004	0.0194316	0.000548708	0.0183404
0.000560886	0.0194316	0.000550591	0.0183404
0.000560886	0.0196132	0.000552473	0.0183404
0.000563709	0.0196132	0.000557179	0.0183404
0.00056465	0.0196132	0.000557179	0.0185202
0.00056465	0.0198856	0.00055812	0.0185202
0.000566532	0.0198856	0.000559061	0.0186101
0.000567473	0.0198856	0.000561885	0.0186101
0.000567473	0.0199764	0.000561885	0.0187
0.000568414	0.0199764	0.000562826	0.0187
0.000570297	0.0199764	0.000562826	0.0187899
0.000572179	0.0200672	0.000563767	0.0188798
0.000572179	0.0202488	0.00056565	0.0188798
0.000574061	0.0202488	0.00056565	0.0190596
0.000575943	0.0202488	0.000569414	0.0190596
0.000575943	0.0203396	0.000569414	0.0191495
0.000578766	0.0203396	0.000572238	0.0191495
0.000580649	0.0203396	0.000572238	0.0192394
0.000582531	0.0203396	0.000576003	0.0192394
0.000582531	0.0204304	0.000576003	0.0194192
0.000584413	0.0204304	0.000577885	0.0194192
0.000590059	0.0204304	0.000578826	0.0195091
0.000591942	0.0204304	0.000580709	0.0195091
0.000593824	0.0204304	0.000580709	0.0197788
0.000593824	0.0207028	0.000583532	0.0197788
0.000595706	0.0207028	0.000583532	0.0198687
0.000598529	0.0207028	0.000585415	0.0198687
0.000600411	0.0207028	0.000585415	0.0199586
0.000601352	0.0207028	0.000587297	0.0199586
0.000601352	0.0207936	0.000587297	0.0200485
0.000602293	0.0208844	0.000588238	0.0200485
0.000603235	0.0208844	0.000588238	0.0201385
0.000603235	0.0209752	0.000589179	0.0201385
0.000604176	0.0209752	0.000589179	0.0203183
0.000604176	0.021066	0.00059012	0.0203183
0.000606058	0.021066	0.00059012	0.0204082
0.000608881	0.021066	0.000592003	0.0204082
0.000608881	0.0211568	0.000592003	0.0204981
0.000610763	0.0211568	0.000592944	0.020588
0.000612645	0.0211568	0.000592944	0.0207678
0.000612645	0.0212476	0.000594826	0.0207678
0.000613586	0.0212476	0.000595768	0.0208577
0.000613586	0.0214292	0.000595768	0.0209476
0.000613586	0.02152	0.00059765	0.0209476
0.000614528	0.0217016	0.00059765	0.0210375
0.000614528	0.0217924	0.000599532	0.0210375
0.00061641	0.0217924	0.000599532	0.0211274
0.00061641	0.0218832	0.000604238	0.0211274
0.000617351	0.0218832	0.000604238	0.0212173
0.000617351	0.0220648	0.000608003	0.0212173
0.000617351	0.0222464	0.000609885	0.0212173
0.000621115	0.0222464	0.000610826	0.0212173
0.000621115	0.0223372	0.000612709	0.0212173
0.000623938	0.0223372	0.00061365	0.0212173
0.000625821	0.0223372	0.00061365	0.0213971
0.000626762	0.0223372	0.000621179	0.0213971
0.000626762	0.0227004	0.000621179	0.021487
0.000628644	0.0227004	0.000623062	0.0215769
0.000628644	0.0227912	0.000624944	0.0215769
0.000628644	0.0230637	0.000624944	0.0216668
0.000628644	0.0232453	0.000625885	0.0216668
0.000629585	0.0232453	0.000625885	0.0218466
0.000632408	0.0234269	0.000635297	0.0218466
0.000632408	0.0235177	0.000637179	0.0218466
0.00063429	0.0235177	0.000637179	0.0219365
0.000635231	0.0235177	0.000640003	0.0219365
0.000636172	0.0236993	0.000640003	0.0220264
0.000638055	0.0236993	0.000641885	0.0220264
0.000638055	0.0237901	0.000641885	0.0221163
0.000638055	0.0239717	0.000642827	0.0221163
0.000641819	0.0239717	0.000643768	0.0222062
0.000644642	0.0239717	0.000644709	0.022386
0.000644642	0.0242441	0.000644709	0.022476
0.000648407	0.0242441	0.00064565	0.022476
0.000648407	0.0243349	0.000647532	0.022476
0.000648407	0.0246073	0.000647532	0.0225659
0.00065123	0.0246073	0.000648474	0.0225659
0.000652171	0.0246073	0.000648474	0.0227457
0.000652171	0.0246981	0.000650356	0.0228356
0.000653112	0.0246981	0.000656003	0.0228356
0.000656876	0.0246981	0.000656003	0.0229255
0.000662523	0.0246981	0.000656944	0.0229255
0.000662523	0.0247889	0.000658827	0.0231053
0.000663464	0.0247889	0.000660709	0.0231053
0.000664405	0.0251521	0.000660709	0.0231952
0.000667228	0.0251521	0.00066165	0.0231952
0.00066911	0.0251521	0.00066165	0.0232851
0.00066911	0.0252429	0.000662591	0.0232851
0.000672875	0.0252429	0.000664474	0.0232851
0.000676639	0.0252429	0.000664474	0.0234649
0.000678521	0.0252429	0.000664474	0.0236447
0.000678521	0.0256061	0.000666356	0.0236447
0.000679462	0.0257877	0.000666356	0.0237346
0.000682286	0.0257877	0.000668238	0.0237346
0.000684168	0.0257877	0.00066918	0.0238245
0.000686991	0.0257877	0.00066918	0.0239144
0.000687932	0.0257877	0.000672003	0.0239144
0.000687932	0.0259693	0.000673886	0.0240942
0.000688873	0.0259693	0.000674827	0.0240942
0.000691696	0.0259693	0.000676709	0.0241841
0.000692637	0.0260601	0.000676709	0.024274
0.000693579	0.0260601	0.000678591	0.024274
0.000695461	0.0260601	0.000680474	0.0243639
0.000696402	0.0260601	0.000683297	0.0243639
0.000700166	0.0260601	0.000683297	0.0245437
0.000700166	0.0265141	0.000684239	0.0245437
0.000702048	0.0265141	0.000684239	0.0246336
0.000702989	0.0266957	0.000686121	0.0246336
0.000702989	0.0267865	0.000686121	0.0247235
0.00070393	0.0268773	0.000686121	0.0249034
0.000709577	0.0268773	0.000686121	0.0249933
0.000709577	0.0269681	0.000688003	0.0249933
0.000710518	0.0269681	0.000688003	0.0250832
0.000716165	0.0269681	0.000688944	0.0250832
0.000717106	0.0270589	0.000692709	0.0250832
0.000718988	0.0270589	0.000697415	0.0250832
0.000718988	0.0272405	0.000697415	0.025263
0.00072087	0.0272405	0.000698356	0.025263
0.000724634	0.0272405	0.000700239	0.025263
0.000724634	0.0273313	0.00070118	0.0253529
0.000725575	0.0273313	0.000705886	0.0253529
0.000725575	0.0275129	0.000707768	0.0253529
0.000725575	0.0276945	0.000707768	0.0254428
0.000731222	0.0276945	0.000711533	0.0254428
0.000734986	0.0276945	0.000711533	0.0255327
0.000734986	0.0277853	0.000712474	0.0256226
0.000736868	0.0277853	0.000714356	0.0257125
0.000738751	0.0279669	0.000715297	0.0258024
0.000739692	0.0279669	0.000716239	0.0258024
0.000740633	0.0280577	0.000718121	0.0258024
0.000742515	0.0280577	0.000719062	0.0258024
0.000742515	0.0282394	0.000719062	0.0258923
0.000745338	0.0282394	0.000720003	0.0258923
0.000745338	0.0283302	0.000720003	0.0260721
0.00074722	0.0283302	0.000721886	0.026162
0.00074722	0.0286934	0.000722827	0.026162
0.000748161	0.0286934	0.000723768	0.0262519
0.000748161	0.0287842	0.00072565	0.0263418
0.000750044	0.028875	0.000729415	0.0263418
0.000750985	0.028875	0.000729415	0.0264317
0.000758513	0.028875	0.000730356	0.0264317
0.000759454	0.028875	0.000732239	0.0265216
0.00076416	0.028875	0.00073318	0.0267014
0.000766042	0.028875	0.00073318	0.0267913
0.000768865	0.028875	0.000734121	0.0268812
0.000769806	0.028875	0.000736945	0.0268812
0.000774512	0.028875	0.000737886	0.0268812
0.000777335	0.028875	0.000737886	0.027061
0.000778276	0.028875	0.000738827	0.027061
0.000778276	0.0291474	0.000741651	0.027061
0.000781099	0.0291474	0.000742592	0.0271509
0.000781099	0.0292382	0.000744474	0.0271509
0.000781099	0.0296014	0.000745415	0.0273308
0.000782981	0.0296014	0.000746356	0.0273308
0.000783923	0.0296014	0.000748239	0.0273308
0.000785805	0.0296922	0.000748239	0.0274207
0.000785805	0.0298738	0.00074918	0.0274207
0.000785805	0.0299646	0.00074918	0.0275106
0.000786746	0.0299646	0.000750121	0.0275106
0.000788628	0.0299646	0.000750121	0.0276005
0.000788628	0.0301462	0.000752945	0.0276005
0.000789569	0.0301462	0.000752945	0.0276904
0.000789569	0.0303278	0.000756709	0.0276904
0.000792392	0.0303278	0.000756709	0.0278702
0.000794274	0.0303278	0.000758592	0.0278702
0.000796157	0.0303278	0.000760474	0.0278702
0.000798039	0.0303278	0.000761415	0.0278702
0.000799921	0.0304186	0.000763298	0.0279601
0.000800862	0.0304186	0.00076518	0.0279601
0.000801803	0.0305094	0.000766121	0.02805
0.000803685	0.0305094	0.000768945	0.02805
0.000804626	0.0306002	0.000768945	0.0281399
0.000806509	0.0306002	0.000770827	0.0281399
0.000810273	0.030691	0.000770827	0.0282298
0.000814037	0.030691	0.000775533	0.0282298
0.000815919	0.030691	0.000775533	0.0284096
0.00081686	0.030691	0.000776474	0.0284096
0.000817802	0.0308726	0.000776474	0.0285894
0.000818743	0.0308726	0.000777415	0.0285894
0.000820625	0.0308726	0.000777415	0.0286793
0.000821566	0.0308726	0.000778357	0.0287692
0.000822507	0.0309634	0.00078118	0.0287692
0.000823448	0.0309634	0.000783063	0.0287692
0.000827212	0.0309634	0.000784004	0.0287692
0.000830036	0.0309634	0.000789651	0.0287692
0.000830036	0.0314174	0.000790592	0.0287692
0.000831918	0.0314174	0.000794357	0.0287692
0.000831918	0.031599	0.00079718	0.0287692
0.000832859	0.0316898	0.000798121	0.0287692
0.000834741	0.0316898	0.000800004	0.0287692
0.000834741	0.0318714	0.000800004	0.028949
0.000837564	0.0318714	0.000803768	0.028949
0.000837564	0.032053	0.000803768	0.0290389
0.000839446	0.032053	0.000803768	0.0292187
0.000839446	0.0321438	0.00080471	0.0292187
0.000840388	0.0321438	0.000806592	0.0292187
0.000843211	0.0321438	0.000807533	0.0293086
0.000848857	0.0321438	0.000807533	0.0293985
0.000848857	0.0322346	0.000808474	0.0295784
0.000848857	0.0325978	0.000808474	0.0296683
0.000854504	0.0326886	0.000809416	0.0296683
0.000856386	0.0326886	0.000811298	0.0296683
0.000856386	0.0327794	0.000811298	0.0297582
0.00086015	0.0327794	0.00081318	0.0297582
0.000861091	0.0328702	0.00081318	0.0298481
0.000863915	0.0328702	0.000815063	0.0298481
0.000866738	0.0328702	0.000815063	0.029938
0.000866738	0.032961	0.000816945	0.029938
0.000869561	0.032961	0.000817886	0.0300279
0.000869561	0.0331426	0.00082071	0.0300279
0.000871443	0.0331426	0.000821651	0.0301178
0.000875208	0.0331426	0.000823533	0.0302077
0.000876149	0.0331426	0.000824474	0.0302077
0.000878031	0.0331426	0.000825416	0.0302976
0.000878031	0.0334151	0.000827298	0.0302976
0.000878031	0.0335967	0.000828239	0.0303875
0.000879913	0.0335967	0.000830122	0.0303875
0.000880854	0.0335967	0.000834827	0.0303875
0.000880854	0.0339599	0.000835769	0.0304774
0.000881795	0.0339599	0.000838592	0.0304774
0.000883677	0.0339599	0.000839533	0.0305673
0.000883677	0.0343231	0.000843298	0.0305673
0.00088556	0.0343231	0.000843298	0.0306572
0.000886501	0.0343231	0.000844239	0.0306572
0.000886501	0.0346863	0.00084518	0.0307471
0.000887442	0.0346863	0.000846122	0.0307471
0.000887442	0.0348679	0.000848945	0.0307471
0.000889324	0.0348679	0.000849886	0.0307471
0.000891206	0.0348679	0.000849886	0.0309269
0.000891206	0.0350495	0.000851769	0.0309269
0.000891206	0.0351403	0.000853651	0.0309269
0.000893088	0.0351403	0.000853651	0.0310168
0.00089497	0.0351403	0.000854592	0.0311067
0.000896853	0.0351403	0.000856475	0.0311067
0.000898735	0.0351403	0.000858357	0.0311067
0.000900617	0.0351403	0.000859298	0.0311966
0.000902499	0.0352311	0.000864004	0.0311966
0.000904381	0.0352311	0.000864004	0.0312865
0.000907204	0.0352311	0.000864945	0.0313764
0.000910028	0.0352311	0.000866828	0.0313764
0.000910028	0.0355943	0.000866828	0.0314663
0.000910969	0.0355943	0.000875298	0.0314663
0.000910969	0.0359575	0.000875298	0.0315562
0.000913792	0.0359575	0.000877181	0.0315562
0.000913792	0.0361391	0.000878122	0.0315562
0.000913792	0.0364115	0.000878122	0.0316461
0.000915674	0.0364115	0.000878122	0.0318259
0.000915674	0.0365023	0.000879063	0.0318259
0.000919439	0.0365023	0.000881887	0.0319159
0.000919439	0.0366839	0.000882828	0.0320058
0.000922262	0.0367747	0.000883769	0.0320058
0.000923203	0.0367747	0.00088471	0.0320957
0.000925085	0.0367747	0.000885651	0.0320957
0.000926026	0.0368655	0.000887534	0.0320957
0.000926967	0.0368655	0.000888475	0.0321856
0.00092979	0.0368655	0.000889416	0.0321856
0.000930732	0.0368655	0.000893181	0.0321856
0.000930732	0.0369563	0.000894122	0.0321856
0.000934496	0.0370471	0.000896945	0.0321856
0.000935437	0.0370471	0.000896945	0.0322755
0.000935437	0.0371379	0.000898828	0.0322755
0.000937319	0.0371379	0.000899769	0.0322755
0.000939201	0.0372287	0.000899769	0.0323654
0.000941083	0.0372287	0.00090071	0.0323654
0.000942025	0.0372287	0.000902592	0.0323654
0.000945789	0.0372287	0.000903534	0.0323654
0.000945789	0.0374103	0.000905416	0.0323654
0.00094673	0.0374103	0.000906357	0.0323654
0.000948612	0.0375919	0.00090824	0.0323654
0.000949553	0.0375919	0.000911063	0.0323654
0.000953318	0.0375919	0.000912945	0.0323654
0.0009552	0.0375919	0.000912945	0.0324553
0.000958964	0.0375919	0.000913887	0.0324553
0.000960846	0.0375919	0.000913887	0.0325452
0.000965552	0.0375919	0.000915769	0.0325452
0.000967434	0.0379551	0.00091671	0.0325452
0.000967434	0.0380459	0.00091671	0.0326351
0.000970257	0.0380459	0.000918593	0.0326351
0.000971198	0.0380459	0.000919534	0.0328149
0.000972139	0.0382275	0.000919534	0.0329048
0.000974962	0.0382275	0.000923298	0.0329048
0.000974962	0.0387724	0.000923298	0.0329947
0.000978727	0.0387724	0.00092424	0.0329947
0.00098155	0.0387724	0.00092424	0.0330846
0.00098155	0.0393172	0.000925181	0.0331745
0.000983432	0.0393172	0.000927063	0.0331745
0.000985314	0.0393172	0.000928004	0.0331745
0.000986255	0.0394988	0.000929887	0.0331745
0.000987197	0.0394988	0.000930828	0.0331745
0.000987197	0.0396804	0.000930828	0.0332644
0.000987197	0.0397712	0.000931769	0.0332644
0.000987197	0.0399528	0.000931769	0.0333543
0.000989079	0.0399528	0.00093271	0.0333543
0.000992843	0.0399528	0.00093271	0.0334442
0.000997548	0.0399528	0.000934593	0.0334442
0.00100037	0.0399528	0.000935534	0.0335341
0.00100225	0.0399528	0.000937416	0.0335341
0.00100225	0.0401344	0.000939299	0.0335341
0.00100225	0.0402252	0.00094024	0.0335341
0.00100319	0.0402252	0.000941181	0.033624
0.00100319	0.040316	0.000943063	0.033624
0.00100508	0.040316	0.000944004	0.033624
0.00100602	0.040316	0.000945887	0.033624
0.00100602	0.0404068	0.000946828	0.033624
0.00100696	0.0404068	0.00094871	0.033624
0.00100978	0.0404976	0.00094871	0.0337139
0.00100978	0.04077	0.000949652	0.0337139
0.00101072	0.0408608	0.000949652	0.0338038
0.00101355	0.0408608	0.000950593	0.0338038
0.00101637	0.0408608	0.000950593	0.0338937
0.00101637	0.0411332	0.000952475	0.0338937
0.00101825	0.0411332	0.000952475	0.0342533
0.0010239	0.0411332	0.000952475	0.0343433
0.00102766	0.0411332	0.000953416	0.0343433
0.0010286	0.041224	0.000954357	0.0344332
0.00102955	0.041224	0.000958122	0.0344332
0.00103425	0.041224	0.000960005	0.0344332
0.00103519	0.0413148	0.000960005	0.0345231
0.00103802	0.0413148	0.000960946	0.0345231
0.00103802	0.0414964	0.000962828	0.034613
0.00103802	0.0415872	0.000963769	0.034613
0.0010399	0.0415872	0.000965652	0.0347928
0.0010446	0.0415872	0.000967534	0.0347928
0.0010446	0.041678	0.000971299	0.0347928
0.00104554	0.041678	0.000971299	0.0348827
0.00104554	0.0417688	0.000974122	0.0349726
0.00104554	0.0419504	0.000975063	0.0350625
0.00104931	0.0419504	0.000975063	0.0351524
0.00105025	0.0419504	0.000976005	0.0351524
0.00105025	0.0420412	0.000977887	0.0351524
0.00105119	0.0420412	0.000978828	0.0352423
0.0010559	0.0420412	0.000979769	0.0352423
0.00105966	0.0420412	0.000981652	0.0352423
0.00106154	0.0420412	0.000982593	0.0352423
0.00106154	0.042132	0.000984475	0.0352423
0.00106437	0.042132	0.000984475	0.0353322
0.00106625	0.042132	0.000985416	0.0353322
0.00107189	0.042132	0.000987299	0.0354221
0.00107472	0.042132	0.000989181	0.0354221
0.00107472	0.0422228	0.000990122	0.035512
0.00107566	0.0422228	0.000992005	0.035512
0.00107754	0.0424044	0.000992946	0.0356019
0.00107754	0.0424952	0.000994828	0.0356019
0.00107942	0.0424952	0.000995769	0.0356019
0.00108225	0.0424952	0.000997652	0.0356019
0.00108319	0.0424952	0.000998593	0.0356019
0.00108319	0.042586	0.000999534	0.0356918
0.00109072	0.042586	0.000999534	0.0357817
0.0010926	0.042586	0.00100142	0.0357817
0.0010926	0.0427676	0.0010033	0.0357817
0.00109636	0.0427676	0.00100424	0.0358716
0.00109636	0.0429492	0.00100612	0.0358716
0.00110107	0.0429492	0.00100612	0.0360514
0.00110295	0.0432216	0.00100706	0.0361413
0.00110295	0.0434033	0.00100895	0.0361413
0.00110295	0.0434941	0.00100989	0.0361413
0.00110295	0.0436757	0.00101271	0.0362312
0.00110389	0.0437665	0.00101365	0.036411
0.00110389	0.0440389	0.00101459	0.036411
0.00110389	0.0442205	0.00101459	0.0365009
0.00110577	0.0442205	0.00101742	0.0365009
0.00110577	0.0444021	0.0010193	0.0365009
0.0011086	0.0444021	0.00102024	0.0365908
0.00110954	0.0444021	0.00102212	0.0365908
0.00110954	0.0444929	0.00102306	0.0365908
0.00111707	0.0444929	0.00102306	0.0368606
0.00111801	0.0444929	0.00102306	0.0370404
0.00112177	0.0444929	0.001024	0.0370404
0.00112554	0.0444929	0.001024	0.0371303
0.00112836	0.0444929	0.00102495	0.0372202
0.00112836	0.0445837	0.00102777	0.0372202
0.00113024	0.0445837	0.00102871	0.0373101
0.00113118	0.0446745	0.00103059	0.0373101
0.00113212	0.0446745	0.00103812	0.0373101
0.00113589	0.0446745	0.00104	0.0373101
0.00113589	0.0449469	0.00104471	0.0373101
0.00113965	0.0451285	0.00104471	0.0375798
0.00114153	0.0451285	0.00104565	0.0375798
0.00114248	0.0451285	0.00104565	0.0376697
0.00114624	0.0451285	0.00104753	0.0376697
0.00114812	0.0451285	0.00104753	0.0377596
0.00115095	0.0451285	0.00104848	0.0377596
0.00115189	0.0451285	0.00105036	0.0377596
0.00115283	0.0453101	0.0010513	0.0377596
0.00115377	0.0453101	0.00105318	0.0378495
0.00115659	0.0453101	0.00105318	0.0379394
0.00116224	0.0453101	0.00105412	0.0380293
0.00116224	0.0454009	0.00105506	0.0380293
0.00116412	0.0454009	0.001056	0.0381192
0.00116506	0.0454009	0.00105695	0.0381192
0.00116506	0.0454917	0.00105883	0.0381192
0.00116694	0.0454917	0.00105883	0.0382091
0.00116788	0.0454917	0.00105977	0.0382091
0.00117071	0.0454917	0.00106259	0.0382091
0.00117165	0.0454917	0.00106636	0.0382091
0.00117353	0.0454917	0.00106918	0.0382091
0.00117824	0.0454917	0.00107106	0.038299
0.00118012	0.0454917	0.00107201	0.038299
0.00118106	0.0454917	0.00107389	0.038299
0.00118482	0.0454917	0.00107671	0.0383889
0.00118671	0.0454917	0.00107859	0.0384788
0.00118859	0.0454917	0.00107859	0.0386586
0.00119047	0.0454917	0.00108048	0.0386586
0.00119235	0.0454917	0.00108236	0.0386586
0.00119235	0.0455825	0.00108518	0.0387485
0.00119329	0.0455825	0.00108518	0.0388384
0.00119612	0.0455825	0.00108612	0.0388384
0.00119612	0.0456733	0.00108801	0.0388384
0.00119894	0.0456733	0.00108801	0.0391981
0.00120082	0.0456733	0.00109177	0.0391981
0.00120459	0.0458549	0.00109271	0.0391981
0.00120459	0.0459457	0.00109648	0.0391981
0.00121023	0.0459457	0.00110212	0.0391981
0.001214	0.0459457	0.00110401	0.039288
0.00121494	0.0462181	0.00110401	0.0393779
0.00121588	0.0463997	0.00110495	0.0393779
0.00121682	0.0463997	0.00110777	0.0393779
0.0012187	0.0465813	0.00110871	0.0393779
0.00122247	0.0465813	0.00111059	0.0393779
0.00122247	0.0467629	0.00111059	0.0394678
0.00122435	0.0467629	0.00111624	0.0394678
0.00122435	0.0469445	0.00111812	0.0394678
0.00122529	0.0470353	0.00112095	0.0394678
0.00122623	0.0470353	0.00112377	0.0394678
0.00122717	0.0473077	0.00112377	0.0395577
0.00122811	0.0474893	0.00112471	0.0395577
0.00122906	0.0474893	0.00112659	0.0395577
0.00122906	0.0475801	0.00112753	0.0396476
0.00123	0.0475801	0.00112753	0.0397375
0.0012347	0.0475801	0.00112942	0.0397375
0.00123564	0.0475801	0.0011313	0.0397375
0.00123564	0.0476709	0.00113224	0.0397375
0.00123941	0.0476709	0.00113412	0.0397375
0.00124223	0.0476709	0.00113412	0.0398274
0.00124223	0.0477617	0.00113506	0.0398274
0.00124317	0.0477617	0.00113695	0.0398274
0.00124317	0.0478525	0.00113789	0.0399173
0.00124317	0.0481249	0.00113883	0.0399173
0.00124411	0.0481249	0.00114071	0.0399173
0.00124411	0.0482157	0.00114542	0.0399173
0.00124505	0.0482157	0.00114824	0.0399173
0.00124694	0.0482157	0.00114824	0.0400072
0.00124788	0.0482157	0.00115012	0.0400072
0.00125258	0.0482157	0.00115012	0.040187
0.00125258	0.0483973	0.00115106	0.040187
0.00125446	0.0483973	0.00115106	0.0403668
0.00125541	0.0484882	0.00115389	0.0403668
0.00126011	0.0484882	0.00115483	0.0404567
0.00126293	0.0484882	0.00115483	0.0405466
0.00126388	0.0484882	0.00115765	0.0408163
0.0012667	0.0484882	0.00115859	0.0408163
0.00126858	0.048579	0.00115859	0.0409961
0.00126952	0.048579	0.00115953	0.0409961
0.00127234	0.0486698	0.00116142	0.0409961
0.00127423	0.0486698	0.0011633	0.0411759
0.00127517	0.0487606	0.00116612	0.0411759
0.00127799	0.0488514	0.00116612	0.0412658
0.00127987	0.0488514	0.00116801	0.0412658
0.00127987	0.0491238	0.00116895	0.0412658
0.00128176	0.0491238	0.00117083	0.0412658
0.0012827	0.0492146	0.00117271	0.0412658
0.00128458	0.0492146	0.00117648	0.0412658
0.00128834	0.0492146	0.00117648	0.0413557
0.00129023	0.0492146	0.00117742	0.0413557
0.00129023	0.049487	0.00117742	0.0415356
0.00129211	0.049487	0.0011793	0.0415356
0.00129211	0.0495778	0.00118024	0.0416255
0.00129211	0.0497594	0.00118024	0.0417154
0.00129399	0.0497594	0.00118212	0.0417154
0.00129399	0.049941	0.00118306	0.0417154
0.00129399	0.0500318	0.00118589	0.0417154
0.00129399	0.0503042	0.00118589	0.0418053
0.00129681	0.0503042	0.00118683	0.0418053
0.00129964	0.0503042	0.00118871	0.0419851
0.00130152	0.0503042	0.00118871	0.042075
0.00130528	0.0503042	0.00119059	0.042075
0.00130811	0.0503042	0.00119248	0.042075
0.00130811	0.050395	0.00119436	0.042075
0.00131187	0.050395	0.0011953	0.0421649
0.00131281	0.050395	0.00119624	0.0421649
0.00131281	0.0505766	0.00119812	0.0423447
0.00132128	0.0505766	0.00120095	0.0423447
0.00132128	0.0507582	0.00120095	0.0424346
0.00132316	0.0507582	0.00120189	0.0424346
0.00132505	0.0507582	0.00120377	0.0424346
0.00132693	0.0507582	0.00120471	0.0426144
0.00132787	0.0507582	0.00120565	0.0426144
0.00132881	0.0509398	0.00120754	0.0426144
0.00133069	0.0509398	0.00121036	0.0426144
0.00133069	0.0512122	0.0012113	0.0427043
0.00133069	0.0513938	0.00121412	0.0427043
0.00133163	0.0513938	0.00121412	0.0427942
0.00133352	0.0513938	0.00121601	0.0427942
0.00133446	0.0513938	0.00121601	0.042974
0.00133634	0.0513938	0.00121695	0.0430639
0.00133634	0.0514846	0.00121789	0.0430639
0.00133728	0.0514846	0.00122165	0.0430639
0.00133728	0.0516662	0.00122259	0.0430639
0.00133728	0.051757	0.00122259	0.0431538
0.00133822	0.051757	0.00122354	0.0431538
0.0013401	0.051757	0.00122542	0.0431538
0.0013401	0.0518478	0.00122636	0.0431538
0.00134199	0.0519386	0.00122824	0.0431538
0.00134575	0.0519386	0.00123012	0.0431538
0.00134857	0.0519386	0.00123295	0.0431538
0.00134951	0.0520294	0.00123483	0.0431538
0.00135045	0.0520294	0.00123577	0.0431538
0.00135234	0.0520294	0.00123765	0.0431538
0.00135328	0.0520294	0.00124048	0.0431538
0.00135328	0.0521202	0.00124236	0.0431538
0.00135704	0.0521202	0.0012433	0.0431538
0.00135704	0.052211	0.0012433	0.0432437
0.00135798	0.052211	0.00124424	0.0433336
0.00136081	0.052211	0.00124612	0.0433336
0.00136269	0.052211	0.00124706	0.0433336
0.00136551	0.052211	0.00124706	0.0434235
0.00136739	0.0523018	0.00125083	0.0434235
0.00137116	0.0523018	0.00125271	0.0436033
0.00137116	0.0523926	0.00125271	0.0436932
0.00137304	0.0524834	0.00125554	0.0436932
0.00137492	0.052665	0.00126024	0.0436932
0.00137492	0.0527558	0.00126118	0.0437832
0.00138339	0.0527558	0.00126212	0.043963
0.00138339	0.0528466	0.00126401	0.043963
0.00138527	0.0528466	0.00126495	0.043963
0.00138622	0.0528466	0.00126777	0.0440529
0.0013881	0.0528466	0.00126965	0.0440529
0.00139092	0.0528466	0.00127059	0.0440529
0.00139092	0.0529374	0.00127059	0.0442327
0.00139186	0.0529374	0.00127154	0.0443226
0.00139469	0.0529374	0.00127154	0.0445024
0.00139563	0.0529374	0.00127342	0.0445923
0.00139563	0.0534822	0.00127436	0.0445923
0.00139563	0.0535731	0.0012753	0.0447721
0.00139845	0.0537547	0.00127718	0.0449519
0.00139939	0.0539363	0.00127906	0.0449519
0.00140221	0.0539363	0.00127906	0.0451317
0.00140221	0.0542087	0.00128001	0.0451317
0.00140316	0.0542087	0.00128283	0.0451317
0.00140598	0.0542995	0.00128471	0.0451317
0.00140598	0.0544811	0.00128565	0.0452216
0.00140598	0.0545719	0.00128565	0.0453115
0.00141068	0.0545719	0.00128754	0.0453115
0.00141163	0.0545719	0.00129036	0.0453115
0.00141351	0.0545719	0.0012913	0.0453115
0.00141727	0.0545719	0.0012913	0.0454014
0.00141821	0.0545719	0.00129318	0.0454014
0.00142104	0.0547535	0.00129412	0.0454014
0.00142198	0.0548443	0.00129412	0.0454913
0.00142386	0.0548443	0.00129412	0.0456711
0.00142951	0.0548443	0.00129506	0.0456711
0.00143327	0.0548443	0.00129506	0.045761
0.00143515	0.0548443	0.00129695	0.045761
0.00143609	0.0548443	0.00129695	0.0458509
0.00143986	0.0548443	0.00129883	0.0458509
0.0014408	0.0548443	0.00130165	0.0458509
0.00144268	0.0548443	0.00130259	0.0458509
0.00144645	0.0548443	0.00130259	0.0460307
0.00144739	0.0550259	0.00130448	0.0460307
0.00144833	0.0550259	0.00130636	0.0462106
0.00145209	0.0550259	0.00131201	0.0462106
0.00145868	0.0550259	0.00131389	0.0462106
0.00146056	0.0552075	0.00131577	0.0462106
0.00146244	0.0552075	0.00131765	0.0462106
0.00146244	0.0553891	0.00131954	0.0463904
0.00146338	0.0553891	0.00132048	0.0465702
0.00146621	0.0553891	0.00132236	0.0465702
0.00146621	0.0555707	0.0013233	0.04675
0.00146715	0.0555707	0.00132518	0.0468399
0.00146903	0.0555707	0.00132612	0.0468399
0.00146903	0.0557523	0.00132612	0.0469298
0.00146997	0.0557523	0.00132707	0.0469298
0.00146997	0.0562063	0.00132801	0.0470197
0.00147374	0.0564787	0.00132895	0.0470197
0.00147468	0.0564787	0.00133177	0.0470197
0.00147562	0.0565695	0.00133271	0.0471096
0.00147562	0.0566603	0.00133554	0.0471096
0.00147844	0.0566603	0.00133554	0.0472894
0.00147938	0.0566603	0.00133742	0.0472894
0.00148315	0.0567511	0.00133836	0.0472894
0.00148409	0.0567511	0.00134118	0.0472894
0.00148691	0.0567511	0.00134212	0.0472894
0.00148879	0.0567511	0.00134401	0.0472894
0.00148974	0.0567511	0.00134495	0.0473793
0.00148974	0.0569327	0.00134495	0.0474692
0.00149162	0.0569327	0.00134589	0.0474692
0.00149538	0.0569327	0.00134589	0.047649
0.0014982	0.0569327	0.00134589	0.0477389
0.00150197	0.0569327	0.00134777	0.0477389
0.00150197	0.0572051	0.00134871	0.0478288
0.00150385	0.0572051	0.00135154	0.0478288
0.00150762	0.0572051	0.00135248	0.0478288
0.00151044	0.0572051	0.00135436	0.0479187
0.00151232	0.0572051	0.00135624	0.0479187
0.0015142	0.0572051	0.00135624	0.0480086
0.00151703	0.0572051	0.00135907	0.0480086
0.00151797	0.0572051	0.00136283	0.0480086
0.00152079	0.0573867	0.00136565	0.0480086
0.00152173	0.0573867	0.00136659	0.0480985
0.00152267	0.0576591	0.00136848	0.0480985
0.00152361	0.0580223	0.00136942	0.0480985
0.0015255	0.0580223	0.0013713	0.0482783
0.00152926	0.0580223	0.00137224	0.0482783
0.00153114	0.0580223	0.00137224	0.0483682
0.00153208	0.0580223	0.00137507	0.0483682
0.00153397	0.0580223	0.00137695	0.0483682
0.00153397	0.0582039	0.00137789	0.0484581
0.00153679	0.0582039	0.00137789	0.0485481
0.00153773	0.0582039	0.00137977	0.048638
0.00153773	0.0582947	0.00137977	0.0487279
0.00153961	0.0582947	0.00138259	0.0487279
0.00154432	0.0582947	0.00138448	0.0487279
0.00154714	0.0582947	0.00138542	0.0489077
0.00154808	0.0582947	0.0013873	0.0489077
0.00154808	0.0587488	0.00138918	0.0489077
0.00154808	0.0590212	0.00138918	0.0489976
0.00155091	0.0590212	0.00139012	0.0490875
0.00155091	0.0593844	0.00139012	0.0491774
0.00155467	0.0593844	0.00139201	0.0491774
0.00155561	0.0593844	0.00139295	0.0491774
0.00155561	0.0596568	0.00139295	0.0492673
0.00155655	0.0596568	0.00139483	0.0492673
0.00155843	0.0599292	0.00139671	0.0492673
0.00156032	0.0599292	0.00139671	0.0493572
0.00156126	0.0599292	0.00139765	0.0494471
0.00156126	0.06002	0.00139765	0.049537
0.00156408	0.06002	0.00139765	0.0498067
0.00156785	0.06002	0.00139859	0.0498067
0.00156879	0.06002	0.00140048	0.0498966
0.00157255	0.06002	0.00140142	0.0498966
0.00157537	0.06002	0.0014033	0.0498966
0.00157537	0.0602016	0.00140424	0.0499865
0.00157631	0.0602924	0.00140612	0.0500764
0.00157726	0.060474	0.00140895	0.0500764
0.00157914	0.060474	0.00140989	0.0500764
0.00158008	0.060474	0.00141177	0.0500764
0.0015829	0.0608372	0.00141271	0.0501663
0.00158384	0.0608372	0.00141554	0.0501663
0.00158384	0.0611096	0.00141554	0.0502562
0.00158761	0.0612004	0.00141648	0.0502562
0.00158949	0.0612004	0.00141836	0.0502562
0.00159043	0.0612004	0.0014193	0.0502562
0.00159325	0.0612004	0.0014193	0.0503461
0.00159325	0.0612912	0.00142118	0.0503461
0.00159702	0.0612912	0.00142307	0.050436
0.00159796	0.0612912	0.00142495	0.050436
0.00159796	0.0614728	0.00142777	0.050436
0.00159984	0.0614728	0.00142965	0.050436
0.00160078	0.0616544	0.00143059	0.0505259
0.00160172	0.0616544	0.00143059	0.0506158
0.00160172	0.0617452	0.00143154	0.0506158
0.00160737	0.0617452	0.00143248	0.0507057
0.00161113	0.0617452	0.00143248	0.0507956
0.0016149	0.0617452	0.00143342	0.0507956
0.0016149	0.061836	0.0014353	0.0508856
0.00161866	0.061836	0.00143718	0.0510654
0.0016196	0.061836	0.00143812	0.0510654
0.00162243	0.0619268	0.00144189	0.0510654
0.00162337	0.0619268	0.00144189	0.0511553
0.00162619	0.0619268	0.00144283	0.0511553
0.00162619	0.0620176	0.00144471	0.0511553
0.00162713	0.0621084	0.00144565	0.0511553
0.00162996	0.0621084	0.00144754	0.0511553
0.00163184	0.0621084	0.00144754	0.0512452
0.00163278	0.0621084	0.00144942	0.0512452
0.00163843	0.0621992	0.00144942	0.0513351
0.00164125	0.0621992	0.0014513	0.0513351
0.00164219	0.06229	0.00145224	0.0513351
0.00164595	0.0623808	0.00145318	0.0515149
0.00164972	0.0623808	0.00145412	0.0516048
0.00165254	0.0623808	0.00145507	0.0516048
0.00165254	0.0626532	0.00145507	0.0516947
0.00165348	0.0626532	0.00145601	0.0517846
0.00165537	0.0626532	0.00145601	0.0518745
0.00165819	0.0626532	0.00145695	0.0520543
0.00166007	0.0626532	0.00145977	0.0520543
0.00166007	0.0628348	0.00145977	0.0521442
0.00166101	0.0628348	0.00146071	0.0521442
0.00166666	0.0628348	0.0014626	0.0522341
0.00167136	0.0628348	0.00146354	0.052324
0.00167419	0.0628348	0.00146448	0.052324
0.00167607	0.0628348	0.00146448	0.0525038
0.00167889	0.0628348	0.00146824	0.0525937
0.00167889	0.0632888	0.00147295	0.0525937
0.00168078	0.0635612	0.00147483	0.0526836
0.00168548	0.0635612	0.00147577	0.0527735
0.00168548	0.0637428	0.00147671	0.0527735
0.00168548	0.0638337	0.00147954	0.0527735
0.00168736	0.0638337	0.00148048	0.0528634
0.00168924	0.0638337	0.00148236	0.0528634
0.00169489	0.0638337	0.0014833	0.0528634
0.00169677	0.0638337	0.00148707	0.0528634
0.00169677	0.0639245	0.00148989	0.0528634
0.00170148	0.0639245	0.00149177	0.0528634
0.00170524	0.0639245	0.00149271	0.0529533
0.00170713	0.0639245	0.00149365	0.0529533
0.00170713	0.0641061	0.00149554	0.0529533
0.00170901	0.0641061	0.00149648	0.0529533
0.00171654	0.0641061	0.00149836	0.0529533
0.00171936	0.0641061	0.00150024	0.0529533
0.0017203	0.0641061	0.00150495	0.0529533
0.0017203	0.0641969	0.00150683	0.0529533
0.0017203	0.0644693	0.00150777	0.0530432
0.00172218	0.0644693	0.00150871	0.0530432
0.00172312	0.0644693	0.0015106	0.0530432
0.00172595	0.0646509	0.0015106	0.0532231
0.00172783	0.0649233	0.00151624	0.0532231
0.00173065	0.0649233	0.00151718	0.0532231
0.00173065	0.0650141	0.00151718	0.0534029
0.00173065	0.0651957	0.00151812	0.0534029
0.00173253	0.0651957	0.00152095	0.0534029
0.00173442	0.0651957	0.00152095	0.0534928
0.00173536	0.0654681	0.00152189	0.0534928
0.00173818	0.0654681	0.00152189	0.0535827
0.00173818	0.0659221	0.00152283	0.0536726
0.00174006	0.0659221	0.00152377	0.0536726
0.00174383	0.0659221	0.00152471	0.0537625
0.00174383	0.0661037	0.00152565	0.0537625
0.00174665	0.0661037	0.00152565	0.0538524
0.00174853	0.0662853	0.00152754	0.0538524
0.00175042	0.0662853	0.00153036	0.0539423
0.00175136	0.0662853	0.0015313	0.0539423
0.00175136	0.0663761	0.00153318	0.0539423
0.001757	0.0663761	0.00153412	0.0539423
0.00175889	0.0663761	0.00153601	0.0539423
0.00175889	0.0664669	0.00153695	0.0539423
0.00175983	0.0664669	0.00153695	0.0540322
0.00176641	0.0666485	0.00153977	0.0540322
0.0017683	0.0666485	0.0015426	0.0540322
0.0017683	0.0667393	0.00154542	0.0541221
0.00176924	0.0667393	0.00154824	0.0541221
0.00177112	0.0667393	0.00155107	0.0541221
0.00177112	0.0669209	0.00155107	0.054212
0.00177206	0.0669209	0.00155107	0.0543918
0.00177394	0.0669209	0.00155389	0.0543918
0.00177677	0.0669209	0.00155389	0.0544817
0.00178053	0.0669209	0.00155671	0.0544817
0.00178241	0.0670117	0.00155671	0.0545716
0.00178335	0.0670117	0.0015586	0.0545716
0.00178524	0.0670117	0.00156236	0.0545716
0.00178806	0.0670117	0.00156424	0.0545716
0.00179088	0.0670117	0.00156707	0.0545716
0.00179276	0.0670117	0.00156801	0.0545716
0.00179559	0.0670117	0.00157365	0.0545716
0.00179747	0.0671933	0.0015746	0.0546615
0.00179747	0.0672841	0.00157554	0.0546615
0.00180029	0.0672841	0.00157742	0.0550211
0.00180123	0.0672841	0.0015793	0.0550211
0.00180123	0.0674657	0.00158118	0.0550211
0.00180312	0.0674657	0.00158401	0.0550211
0.00180406	0.0674657	0.00158495	0.055111
0.00180406	0.0676473	0.00158683	0.055111
0.00180594	0.0676473	0.00158683	0.0552009
0.00180688	0.0676473	0.00158871	0.0552009
0.00180876	0.0676473	0.00159436	0.0552009
0.00181064	0.0676473	0.0015953	0.0552009
0.00181064	0.0678289	0.0015953	0.0552908
0.00181441	0.0678289	0.00159624	0.0553807
0.00181723	0.0680105	0.00159813	0.0553807
0.00181911	0.0682829	0.00159813	0.0555606
0.00182006	0.0682829	0.00160189	0.0555606
0.001821	0.0684645	0.00160189	0.0556505
0.00182476	0.0684645	0.00160377	0.0556505
0.00182664	0.0684645	0.00160565	0.0556505
0.00183229	0.0684645	0.0016066	0.0558303
0.00183323	0.0685553	0.00160754	0.0558303
0.00183417	0.0685553	0.00160754	0.0559202
0.00183417	0.0686461	0.0016113	0.0559202
0.00183699	0.0686461	0.00161224	0.0560101
0.00183794	0.0688277	0.00161318	0.0560101
0.00184076	0.0688277	0.00161507	0.0561
0.00184358	0.0690094	0.00161601	0.0561
0.00184358	0.0692818	0.00161883	0.0561
0.00184358	0.0694634	0.0016226	0.0561
0.00184923	0.0694634	0.00162542	0.0561
0.00185111	0.0694634	0.00162542	0.0561899
0.00185205	0.0694634	0.00162824	0.0564596
0.00185393	0.0694634	0.00163201	0.0564596
0.00185488	0.0695542	0.00163201	0.0565495
0.00185864	0.0695542	0.00163295	0.0566394
0.00185864	0.069645	0.00163577	0.0566394
0.00185958	0.0699174	0.00163671	0.0567293
0.00186052	0.0699174	0.0016386	0.0568192
0.00186617	0.0699174	0.00163954	0.0568192
0.00186993	0.0699174	0.00164142	0.0568192
0.00186993	0.0700082	0.00164236	0.0568192
0.00187182	0.0700082	0.00164236	0.0569091
0.00187182	0.0702806	0.00164613	0.0569091
0.0018737	0.0702806	0.00164801	0.0569091
0.00187464	0.0702806	0.00164895	0.056999
0.0018784	0.0706438	0.00164895	0.0570889
0.00188217	0.0706438	0.00164989	0.0570889
0.00188405	0.0706438	0.00165177	0.0570889
0.00188593	0.0706438	0.00165271	0.0571788
0.00188875	0.0706438	0.00165365	0.0571788
0.00188875	0.0707346	0.0016546	0.0572687
0.0018897	0.0708254	0.00165554	0.0572687
0.00189064	0.0708254	0.00165742	0.0572687
0.00189252	0.0708254	0.00165742	0.0574485
0.00189817	0.0709162	0.00166118	0.0574485
0.00190005	0.0709162	0.00166307	0.0574485
0.00190099	0.0711886	0.00166401	0.0574485
0.00190193	0.0711886	0.00166683	0.0574485
0.00190193	0.0712794	0.00166683	0.0575384
0.00190287	0.071461	0.00166871	0.0575384
0.00190475	0.071461	0.00166965	0.0575384
0.00190852	0.071461	0.00167154	0.0576283
0.00191134	0.071461	0.00167248	0.0576283
0.00191228	0.071461	0.00167342	0.0577182
0.0019151	0.071461	0.00167342	0.0578081
0.00191605	0.071461	0.00167436	0.0578081
0.00191981	0.071461	0.00167436	0.057898
0.00192075	0.071461	0.00167624	0.057988
0.00192263	0.0715518	0.00168001	0.057988
0.00192357	0.0715518	0.00168095	0.057988
0.0019264	0.0715518	0.00168377	0.0580779
0.00192734	0.0715518	0.00168471	0.0580779
0.00193299	0.0715518	0.00168754	0.0581678
0.00193487	0.0715518	0.00168848	0.0582577
0.00193769	0.0715518	0.0016913	0.0582577
0.00193863	0.0715518	0.00169507	0.0582577
0.00193863	0.0716426	0.00169507	0.0583476
0.00194051	0.0720058	0.00169695	0.0584375
0.00194146	0.0720058	0.00169789	0.0584375
0.00194334	0.0720966	0.00170166	0.0584375
0.0019471	0.0720966	0.00170354	0.0584375
0.00194898	0.0720966	0.00170542	0.0586173
0.00194898	0.0722782	0.00170636	0.0586173
0.00195087	0.0722782	0.00170918	0.0586173
0.00195275	0.0724598	0.00171107	0.0586173
0.00195369	0.0724598	0.00171201	0.0586173
0.00196122	0.0724598	0.00171483	0.0586173
0.00196404	0.0724598	0.00171766	0.0586173
0.00196969	0.0724598	0.00172142	0.0586173
0.00197439	0.0724598	0.00172236	0.0586173
0.00197533	0.0724598	0.00172236	0.0587971
0.00198004	0.0724598	0.00172424	0.058887
0.00198569	0.0724598	0.00172613	0.058887
0.00198945	0.0724598	0.00172613	0.0589769
0.00199227	0.0724598	0.00172707	0.0589769
0.0019951	0.0724598	0.00172707	0.0591567
0.00199604	0.0724598	0.00173083	0.0591567
0.00199792	0.0724598	0.00173177	0.0591567
0.00199886	0.0724598	0.00173271	0.0592466
0.00200357	0.0724598	0.00173271	0.0593365
0.00200545	0.0724598	0.00173648	0.0593365
0.00200733	0.0724598	0.0017393	0.0593365
0.0020111	0.0724598	0.00174118	0.0593365
0.00201298	0.0726414	0.00174307	0.0594264
0.00201957	0.0730046	0.00174401	0.0594264
0.00202427	0.0730046	0.00174401	0.0595163
0.00202521	0.073277	0.00174589	0.0596062
0.00202615	0.073277	0.00174871	0.0596062
0.00202615	0.0733678	0.00174966	0.0596062
0.00202803	0.0733678	0.00175154	0.0596062
0.00202898	0.0734586	0.00175436	0.0596062
0.00202992	0.0734586	0.0017553	0.0596961
0.00203086	0.0740035	0.00175624	0.0596961
0.0020318	0.0740035	0.00175907	0.0596961
0.0020318	0.0741851	0.00176095	0.0596961
0.00203462	0.0741851	0.00176095	0.059786
0.0020365	0.0741851	0.00176283	0.0599658
0.00204027	0.0741851	0.00176471	0.0599658
0.00204121	0.0741851	0.0017666	0.0601456
0.00204309	0.0741851	0.00176848	0.0602355
0.00204403	0.0742759	0.00176942	0.0602355
0.00204403	0.0743667	0.00177224	0.0602355
0.00204874	0.0746391	0.00177224	0.0603255
0.00205062	0.0746391	0.00177318	0.0603255
0.00205439	0.0746391	0.00177318	0.0604154
0.00205721	0.0746391	0.00177413	0.0604154
0.00205815	0.0746391	0.00177601	0.0605053
0.00205909	0.0747299	0.00177977	0.0605053
0.00206285	0.0747299	0.00178071	0.0606851
0.00206568	0.0747299	0.00178354	0.0606851
0.00206662	0.0747299	0.00178354	0.060775
0.0020685	0.0747299	0.00178542	0.060775
0.00206944	0.0747299	0.0017873	0.060775
0.00207132	0.0747299	0.00178918	0.060775
0.00207415	0.0747299	0.00179013	0.060775
0.00207697	0.0747299	0.00179201	0.0608649
0.00207885	0.0747299	0.00179295	0.0609548
0.00207979	0.0747299	0.00179295	0.0611346
0.00208356	0.0748207	0.00179766	0.0611346
0.0020845	0.0748207	0.00179954	0.0613144
0.00208732	0.0748207	0.0018033	0.0613144
0.00209109	0.0748207	0.0018033	0.0614942
0.00209297	0.0748207	0.00180707	0.0614942
0.00209391	0.0748207	0.00180801	0.0614942
0.00209579	0.0748207	0.00180895	0.061674
0.00209673	0.0748207	0.00180989	0.061674
0.00209673	0.0749115	0.00180989	0.0618538
0.00209768	0.0749115	0.00181083	0.0619437
0.00209956	0.0749115	0.00181366	0.0620336
0.0021005	0.0749115	0.00181554	0.0622134
0.0021005	0.0750931	0.00181742	0.0623033
0.00210332	0.0752747	0.0018193	0.0623033
0.00210709	0.0753655	0.0018193	0.0623932
0.00210897	0.0753655	0.00182024	0.0623932
0.00210897	0.0755471	0.00182024	0.0624831
0.00211085	0.0756379	0.00182401	0.0624831
0.00211085	0.0758195	0.00182589	0.0624831
0.00211461	0.0758195	0.00182777	0.0624831
0.0021165	0.0759103	0.00182966	0.062663
0.0021212	0.0760011	0.00183154	0.062663
0.00212214	0.0760011	0.00183624	0.062663
0.00212403	0.0760011	0.00184189	0.062663
0.00212497	0.0760011	0.00184377	0.0627529
0.00212779	0.0760011	0.00184377	0.0628428
0.00212967	0.0761827	0.00184566	0.0628428
0.00213155	0.0761827	0.0018466	0.0628428
0.00213438	0.0762735	0.00184848	0.0630226
0.00213626	0.0762735	0.00185036	0.0630226
0.00213626	0.0764551	0.00185036	0.0631125
0.00213908	0.0765459	0.00185224	0.0631125
0.00214285	0.0765459	0.00185413	0.0631125
0.00214473	0.0766367	0.00185413	0.0632024
0.00214755	0.0766367	0.00185507	0.0632024
0.0021532	0.0766367	0.00185507	0.0632923
0.0021532	0.0767275	0.00185601	0.0632923
0.00215414	0.0767275	0.00185789	0.0632923
0.0021579	0.0768183	0.00185789	0.0634721
0.00216355	0.0769091	0.00186166	0.0634721
0.00216543	0.0769091	0.00186354	0.0636519
0.00216543	0.0772723	0.00186542	0.0636519
0.00216543	0.0776355	0.0018673	0.0638317
0.00217014	0.0776355	0.00187107	0.0638317
0.00217108	0.0776355	0.00187201	0.0639216
0.00217108	0.0777263	0.00187389	0.0639216
0.00217202	0.0777263	0.00187389	0.0640115
0.00217202	0.0778171	0.00187577	0.0640115
0.0021739	0.0778171	0.0018786	0.0641014
0.00217673	0.0778171	0.00188142	0.0641014
0.00217861	0.0778171	0.0018833	0.0641014
0.00218237	0.0778171	0.00188424	0.0641014
0.0021852	0.0778171	0.00188613	0.0641014
0.0021852	0.0779987	0.00188801	0.0641913
0.00218896	0.0779987	0.00188801	0.0642812
0.00219178	0.0779987	0.00188895	0.0642812
0.00219178	0.0780895	0.00188989	0.0643711
0.00219272	0.0780895	0.00189177	0.0643711
0.00219743	0.0780895	0.0018946	0.0643711
0.00219931	0.0780895	0.00189648	0.0643711
0.00219931	0.0781803	0.00190213	0.0643711
0.00220119	0.0781803	0.00190307	0.064461
0.00220308	0.0785435	0.00190495	0.064461
0.00220684	0.0785435	0.00190589	0.0645509
0.00220872	0.0785435	0.00190777	0.0646408
0.00220872	0.0787251	0.00190966	0.0648206
0.00220966	0.0789067	0.0019106	0.0648206
0.00221155	0.0789067	0.00191248	0.0648206
0.00221719	0.0789067	0.00191624	0.0648206
0.00221907	0.0789067	0.00191907	0.0648206
0.00222002	0.0789067	0.00191907	0.0649105
0.00222566	0.0789067	0.00192189	0.0649105
0.00222566	0.0790884	0.00192283	0.0649105
0.00222943	0.0790884	0.00192283	0.0650004
0.00223037	0.0790884	0.00192471	0.0650004
0.00223131	0.0796332	0.00192754	0.0650904
0.00223319	0.0796332	0.00192942	0.0651803
0.00223507	0.079724	0.00193036	0.0651803
0.0022379	0.079724	0.00193413	0.0651803
0.00223884	0.079724	0.00193507	0.0651803
0.00224166	0.079724	0.00193695	0.0651803
0.0022426	0.079724	0.00194072	0.0651803
0.0022426	0.0798148	0.00194166	0.0652702
0.00224825	0.0798148	0.00194354	0.0652702
0.00225201	0.0798148	0.00194448	0.0652702
0.00225201	0.0802688	0.0019473	0.0653601
0.00225389	0.0802688	0.00194824	0.0653601
0.00225389	0.0804504	0.00195013	0.0653601
0.00225578	0.0804504	0.00195389	0.06545
0.00225766	0.0804504	0.00195766	0.06545
0.00225954	0.0804504	0.00195954	0.06545
0.00225954	0.0805412	0.00196048	0.0655399
0.00226519	0.0805412	0.00196142	0.0655399
0.00226613	0.0807228	0.00196236	0.0656298
0.00226801	0.0807228	0.00196519	0.0657197
0.00227272	0.0807228	0.00196801	0.0657197
0.00227554	0.0807228	0.00196895	0.0658096
0.00227742	0.0807228	0.00197177	0.0658096
0.00228025	0.0807228	0.00197366	0.0658096
0.00228213	0.0807228	0.0019746	0.0658096
0.00228495	0.0807228	0.00197742	0.0658096
0.00228495	0.0808136	0.00198119	0.0658096
0.00228589	0.0808136	0.00198213	0.0658995
0.00228871	0.0808136	0.00198401	0.0658995
0.00228966	0.0809044	0.00198589	0.0658995
0.00229342	0.0809044	0.00198683	0.0658995
0.0022953	0.0809044	0.00198872	0.0659894
0.00229718	0.0812676	0.0019906	0.0659894
0.00230001	0.0812676	0.00199154	0.0659894
0.00230095	0.0812676	0.00199342	0.0659894
0.00230095	0.08154	0.0019953	0.0659894
0.00230471	0.08154	0.0019953	0.0660793
0.00231036	0.08154	0.00199624	0.0661692
0.0023113	0.0816308	0.00199719	0.0661692
0.00231224	0.0816308	0.00199907	0.0662591
0.00231412	0.0816308	0.00200001	0.0662591
0.00231507	0.0816308	0.00200189	0.0662591
0.00231507	0.0818124	0.00200472	0.0662591
0.00231601	0.0818124	0.00200472	0.066349
0.00231789	0.0821756	0.00200754	0.066349
0.00232259	0.082448	0.00200848	0.0664389
0.00232542	0.0826296	0.00200942	0.0664389
0.00232918	0.0827204	0.00201224	0.0665288
0.00233295	0.0827204	0.00201413	0.0665288
0.00233577	0.0827204	0.00201601	0.0665288
0.00233765	0.0827204	0.00201789	0.0665288
0.00233953	0.0827204	0.00202072	0.0665288
0.00234424	0.0827204	0.00202448	0.0665288
0.00234518	0.082902	0.00202636	0.0665288
0.00234612	0.0832652	0.00202919	0.0665288
0.00234706	0.0832652	0.00203295	0.0665288
0.00234989	0.0832652	0.00203483	0.0665288
0.00235177	0.0832652	0.00203672	0.0667086
0.00235647	0.0832652	0.0020386	0.0667086
0.00236588	0.0832652	0.00204048	0.0667086
0.00236682	0.0836284	0.00204236	0.0667985
0.00236965	0.0836284	0.00204424	0.0667985
0.00236965	0.0837192	0.00204424	0.0668884
0.00237247	0.0837192	0.00204989	0.0668884
0.00237624	0.0837192	0.00205083	0.0668884
0.00237906	0.0837192	0.00205272	0.0669783
0.00238094	0.0837192	0.00205366	0.0669783
0.00238376	0.0837192	0.00205648	0.0669783
0.00238471	0.08381	0.00205648	0.0670682
0.00238565	0.08381	0.00205836	0.0671581
0.00239035	0.08381	0.00206119	0.0673379
0.002396	0.08381	0.00206401	0.0674279
0.002396	0.0840824	0.00206495	0.0674279
0.00239882	0.0843549	0.00206777	0.0674279
0.0024007	0.0843549	0.00206966	0.0675178
0.00240165	0.0843549	0.0020706	0.0675178
0.00240541	0.0847181	0.0020706	0.0676077
0.00240635	0.0848089	0.00207154	0.0676077
0.00240823	0.0848089	0.00207154	0.0676976
0.002412	0.0848997	0.00207342	0.0676976
0.00241576	0.0848997	0.00207436	0.0677875
0.0024167	0.0848997	0.00207813	0.0677875
0.00241953	0.0848997	0.00207907	0.0679673
0.00242611	0.0849905	0.00208095	0.0679673
0.00243364	0.0849905	0.00208095	0.0680572
0.00243552	0.0851721	0.00208283	0.0680572
0.00243835	0.0851721	0.00209036	0.0680572
0.00243929	0.0851721	0.00209225	0.0681471
0.00244211	0.0852629	0.00209225	0.068237
0.00244964	0.0852629	0.00209695	0.0683269
0.00244964	0.0854445	0.00209789	0.0683269
0.00245435	0.0854445	0.00209977	0.0683269
0.00245529	0.0854445	0.00209977	0.0684168
0.00245717	0.0854445	0.0021026	0.0684168
0.00246093	0.0854445	0.00210354	0.0684168
0.00246187	0.0854445	0.00210636	0.0685067
0.00246376	0.0854445	0.00210825	0.0686865
0.0024647	0.0855353	0.00211013	0.0688663
0.00246658	0.0855353	0.00211201	0.0688663
0.0024694	0.0855353	0.00211389	0.0689562
0.0024694	0.0858077	0.00211483	0.0689562
0.00247129	0.0858985	0.00212048	0.0689562
0.00247223	0.0858985	0.00212142	0.0689562
0.00247411	0.0858985	0.00212519	0.0689562
0.00247599	0.0859893	0.00212989	0.0689562
0.00247693	0.0859893	0.00213083	0.0690461
0.00247693	0.0862617	0.00213272	0.0690461
0.00247975	0.0862617	0.0021346	0.0690461
0.00248164	0.0862617	0.00213836	0.0690461
0.00248446	0.0862617	0.00214213	0.0690461
0.0024854	0.0862617	0.00214401	0.0690461
0.00248917	0.0862617	0.00214589	0.0690461
0.00249199	0.0862617	0.00214872	0.0690461
0.00249199	0.0863525	0.00214872	0.069136
0.00249387	0.0863525	0.00214966	0.069136
0.00249764	0.0864433	0.00215342	0.069136
0.00250046	0.0864433	0.00215436	0.069136
0.0025014	0.0866249	0.00215625	0.069136
0.00250893	0.0866249	0.00215625	0.0692259
0.00250987	0.0866249	0.00216001	0.0693158
0.00251175	0.0866249	0.00216189	0.0694057
0.00251269	0.0866249	0.00216377	0.0694057
0.00251928	0.0866249	0.00216566	0.0695855
0.00251928	0.0868065	0.00216566	0.0697654
0.00251928	0.0868973	0.00216754	0.0697654
0.00252022	0.0868973	0.00216848	0.0697654
0.0025221	0.0868973	0.00217225	0.0697654
0.00252304	0.0868973	0.00217319	0.0700351
0.00252493	0.0868973	0.00217507	0.0702149
0.00252493	0.0869881	0.00217695	0.0702149
0.00252869	0.0869881	0.00217883	0.0702149
0.00253151	0.0869881	0.00217977	0.0702149
0.00253246	0.0869881	0.00218166	0.0702149
0.00253434	0.0869881	0.0021826	0.0703947
0.00253716	0.0869881	0.00218354	0.0703947
0.0025381	0.0870789	0.00218542	0.0703947
0.00254281	0.0870789	0.0021873	0.0704846
0.00254563	0.0870789	0.00218825	0.0704846
0.00254751	0.0870789	0.00218825	0.0706644
0.00255316	0.0870789	0.00218919	0.0707543
0.00255786	0.0871697	0.00219013	0.0707543
0.00255881	0.0871697	0.00219107	0.0709341
0.00256069	0.0872605	0.00219483	0.0709341
0.00256445	0.0872605	0.00219483	0.071024
0.00256539	0.0872605	0.00219672	0.071024
0.00256539	0.0874421	0.00219766	0.0711139
0.00256633	0.0874421	0.0021986	0.0711139
0.00256822	0.0874421	0.00220142	0.0712038
0.00257198	0.0874421	0.0022033	0.0712937
0.0025748	0.0877145	0.00220425	0.0712937
0.00257575	0.0877145	0.00220425	0.0713836
0.00257951	0.0877145	0.00220613	0.0715634
0.00258233	0.0877145	0.00220801	0.0715634
0.00258233	0.0878053	0.00220989	0.0715634
0.00258516	0.0878961	0.00221178	0.0715634
0.00258516	0.0879869	0.00221366	0.0715634
0.00258704	0.0879869	0.00221366	0.0716533
0.0025908	0.0881685	0.0022146	0.0716533
0.00259174	0.0881685	0.00221554	0.0717432
0.00259363	0.0881685	0.00221648	0.0717432
0.00259551	0.0882593	0.00221836	0.0717432
0.00259739	0.0884409	0.0022193	0.0717432
0.00260492	0.0884409	0.00222119	0.0717432
0.0026068	0.0884409	0.00222213	0.0717432
0.00260868	0.0884409	0.00222401	0.0717432
0.00261057	0.0884409	0.00222401	0.0718331
0.00261057	0.0885317	0.00222495	0.0718331
0.00261245	0.0886225	0.00222778	0.071923
0.00261527	0.0886225	0.00222966	0.071923
0.00261998	0.0886225	0.00222966	0.0720129
0.00262186	0.0887133	0.0022353	0.0720129
0.00262656	0.0887133	0.00223719	0.0720129
0.00263221	0.0887133	0.00224001	0.0720129
0.00263409	0.0887133	0.00224001	0.0721028
0.00263503	0.0888041	0.00224283	0.0721928
0.00263786	0.0888041	0.00224378	0.0721928
0.00263974	0.0889857	0.00224472	0.0722827
0.00263974	0.0892581	0.00224566	0.0722827
0.0026435	0.0892581	0.00224754	0.0723726
0.00264727	0.0892581	0.00224942	0.0723726
0.00264727	0.089349	0.00225036	0.0723726
0.00264915	0.089349	0.00225225	0.0723726
0.00265103	0.089349	0.00225413	0.0725524
0.00265386	0.089349	0.00225601	0.0725524
0.0026548	0.089349	0.00226072	0.0725524
0.00265574	0.0894398	0.00226448	0.0725524
0.00265574	0.0896214	0.0022673	0.0725524
0.00265668	0.0897122	0.0022673	0.0726423
0.00265856	0.0897122	0.00226825	0.0727322
0.0026595	0.0897122	0.00227013	0.0728221
0.00266233	0.0898938	0.00227107	0.0728221
0.00266421	0.0898938	0.00227201	0.0730019
0.00266797	0.0898938	0.00227389	0.0730019
0.00266985	0.0901662	0.00227578	0.0730918
0.00267456	0.0903478	0.00227672	0.0731817
0.00267738	0.0903478	0.00228236	0.0731817
0.00268021	0.0903478	0.00228425	0.0731817
0.00268397	0.0905294	0.00228613	0.0732716
0.00268868	0.0905294	0.00228613	0.0733615
0.00269244	0.0905294	0.00228707	0.0733615
0.00269432	0.0906202	0.00229083	0.0733615
0.00269526	0.0908018	0.00229178	0.0733615
0.0026962	0.0908018	0.00229366	0.0733615
0.0026962	0.0908926	0.0022946	0.0734514
0.00270185	0.0908926	0.0022946	0.0735413
0.00270561	0.0908926	0.00229648	0.0735413
0.00270561	0.091165	0.00229742	0.0735413
0.00270656	0.0914374	0.00229836	0.073811
0.0027075	0.0915282	0.0022993	0.073811
0.0027075	0.091619	0.0022993	0.0739908
0.00271032	0.091619	0.00230119	0.0739908
0.00271408	0.091619	0.00230307	0.0739908
0.00271597	0.091619	0.00230401	0.0740807
0.00271597	0.0917098	0.00230401	0.0741706
0.00271691	0.0917098	0.00230778	0.0741706
0.00271785	0.0918006	0.00230872	0.0742605
0.00272161	0.0918914	0.00230966	0.0742605
0.00272726	0.0918914	0.00231342	0.0742605
0.00272914	0.0919822	0.00231436	0.0742605
0.00273008	0.0919822	0.00231625	0.0742605
0.00273197	0.0919822	0.00231907	0.0742605
0.00273291	0.0919822	0.00232001	0.0742605
0.00273573	0.0919822	0.00232378	0.0742605
0.00273667	0.0921638	0.00232378	0.0744403
0.00273761	0.0921638	0.00232566	0.0744403
0.00273949	0.0923454	0.0023266	0.0744403
0.00274044	0.0924362	0.00232942	0.0745303
0.00274044	0.092527	0.00232942	0.0746202
0.00274138	0.0926178	0.00233131	0.0746202
0.00274326	0.0931626	0.00233225	0.0747101
0.00274796	0.0931626	0.00233507	0.0747101
0.00275079	0.0931626	0.00233601	0.0747101
0.00275455	0.0931626	0.00233789	0.0747101
0.00275926	0.0931626	0.00234072	0.0748899
0.0027602	0.0931626	0.00234166	0.0748899
0.00276584	0.0931626	0.00234354	0.0749798
0.00276773	0.0932534	0.00234448	0.0751596
0.00277526	0.0932534	0.00234731	0.0751596
0.0027809	0.0932534	0.00234919	0.0751596
0.00278467	0.0933442	0.00234919	0.0752495
0.00278467	0.093435	0.00235013	0.0752495
0.00278467	0.093889	0.00235578	0.0752495
0.00278749	0.093889	0.00235672	0.0753394
0.00278937	0.0939798	0.00235766	0.0753394
0.00279314	0.0939798	0.00235766	0.0754293
0.00279314	0.0940706	0.0023586	0.0754293
0.00279596	0.0940706	0.0023586	0.0755192
0.00279596	0.0942522	0.00236236	0.0755192
0.0027969	0.0942522	0.00236331	0.0755192
0.00279878	0.0942522	0.00236425	0.075699
0.00279878	0.0944339	0.00236707	0.075699
0.00280066	0.0944339	0.00236801	0.0757889
0.00280066	0.0947063	0.00236895	0.0759687
0.00280255	0.0947063	0.00237083	0.0761485
0.00280913	0.0947063	0.00237366	0.0762384
0.00281196	0.0947063	0.00237554	0.0763283
0.00281384	0.0947063	0.00237648	0.0763283
0.00281384	0.0948879	0.00237836	0.0763283
0.0028176	0.0948879	0.00238025	0.0764182
0.00282701	0.0948879	0.00238307	0.0764182
0.00282796	0.0948879	0.00238495	0.0764182
0.00283078	0.0948879	0.00238683	0.0764182
0.00283454	0.0948879	0.00238966	0.0764182
0.00283737	0.0949787	0.00239248	0.0765081
0.00284113	0.0950695	0.00239342	0.0765081
0.00284395	0.0951603	0.00239531	0.0766879
0.00284395	0.0952511	0.00239719	0.0766879
0.00284584	0.0952511	0.00239907	0.0767778
0.00284772	0.0953419	0.00240189	0.0767778
0.0028496	0.0955235	0.00240378	0.0767778
0.00285242	0.0957959	0.00240472	0.0767778
0.00285337	0.0957959	0.00240754	0.0767778
0.00285525	0.0957959	0.00240942	0.0767778
0.00285525	0.0958867	0.00241036	0.0767778
0.00285807	0.0958867	0.00241413	0.0767778
0.00285995	0.0958867	0.00241507	0.0769577
0.00286278	0.0959775	0.00241789	0.0769577
0.00286278	0.0960683	0.00241883	0.0770476
0.00286372	0.0960683	0.00242448	0.0770476
0.00286654	0.0960683	0.00242542	0.0770476
0.00286842	0.0960683	0.00242919	0.0770476
0.0028703	0.0960683	0.00243013	0.0770476
0.00287689	0.0960683	0.00243295	0.0770476
0.00287783	0.0960683	0.00243389	0.0771375
0.00287877	0.0963407	0.00243483	0.0771375
0.00288254	0.0963407	0.0024386	0.0771375
0.00288442	0.0964315	0.00244048	0.0771375
0.00288536	0.0964315	0.00244236	0.0771375
0.00288913	0.0964315	0.00244331	0.0771375
0.00289101	0.0964315	0.00244425	0.0772274
0.00289101	0.0968855	0.00244519	0.0774072
0.00289665	0.0968855	0.00244707	0.0774072
0.00289665	0.0971579	0.00245084	0.0777668
0.00290136	0.0973395	0.00245178	0.0777668
0.00290607	0.0974303	0.00245366	0.0777668
0.00290701	0.0975211	0.00245648	0.0779466
0.00291265	0.0975211	0.00245836	0.0780365
0.00291642	0.0975211	0.00245931	0.0780365
0.00291924	0.0975211	0.00246307	0.0780365
0.00292018	0.0975211	0.00246684	0.0780365
0.00292395	0.0977935	0.00247248	0.0781264
0.00292865	0.0977935	0.00247625	0.0782163
0.00293242	0.0978843	0.00247719	0.0783062
0.00293806	0.0978843	0.00247907	0.0783062
0.00294277	0.0979751	0.00248284	0.0783062
0.00294371	0.0982475	0.00248472	0.0783961
0.00294465	0.0983383	0.00248566	0.0783961
0.00294936	0.0983383	0.00248848	0.078486
0.00295124	0.0983383	0.00248848	0.0785759
0.00295218	0.0983383	0.00249131	0.0785759
0.00295594	0.0983383	0.00249319	0.0785759
0.00295688	0.0985199	0.00249507	0.0785759
0.00295877	0.0985199	0.00249884	0.0785759
0.00296535	0.0985199	0.00249978	0.0785759
0.00296535	0.0987015	0.0025026	0.0785759
0.0029663	0.0987015	0.00250354	0.0786658
0.00297006	0.0987015	0.00250542	0.0786658
0.00297476	0.0987015	0.00250636	0.0786658
0.00297476	0.0992463	0.00250731	0.0787557
0.00297947	0.0992463	0.00250919	0.0787557
0.00297947	0.0996096	0.00250919	0.0788456
0.00298135	0.0996096	0.00251013	0.0788456
0.00298888	0.0996096	0.00251201	0.0790254
0.00299076	0.0996096	0.00251389	0.0790254
0.0029917	0.0997912	0.00251484	0.0790254
0.00299453	0.0997912	0.00251578	0.0792053
0.00299547	0.099882	0.00251766	0.0792053
0.00299923	0.099882	0.00251766	0.0793851
0.00300394	0.100064	0.0025186	0.0793851
0.0030077	0.100154	0.00252048	0.0793851
0.00300864	0.100154	0.00252236	0.0793851
0.00301147	0.100154	0.00252519	0.0793851
0.00301241	0.100154	0.00252707	0.0793851
0.00301429	0.100154	0.00253084	0.0793851
0.00301523	0.100336	0.0025346	0.0793851
0.003019	0.100336	0.00253554	0.0793851
0.00302747	0.100336	0.00253836	0.0793851
0.00302747	0.100518	0.00254025	0.0793851
0.00302841	0.100608	0.00254119	0.0793851
0.00303217	0.100608	0.00254401	0.0793851
0.00303311	0.100608	0.00254401	0.079475
0.00303876	0.100608	0.00254966	0.0796548
0.00304158	0.100608	0.00255436	0.0796548
0.00304346	0.100699	0.00255625	0.0797447
0.00304629	0.100881	0.00256095	0.0797447
0.00304817	0.100881	0.00256189	0.0797447
0.00304817	0.101062	0.00256378	0.0797447
0.00304911	0.101244	0.0025666	0.0797447
0.00305005	0.101244	0.00257037	0.0797447
0.00305287	0.101244	0.00257225	0.0799245
0.00305664	0.101244	0.00257319	0.0799245
0.00305946	0.101244	0.00257601	0.0799245
0.00306511	0.101244	0.00257789	0.0799245
0.00306511	0.101335	0.00257978	0.0799245
0.00306699	0.101335	0.00257978	0.0801043
0.0030764	0.101335	0.00258354	0.0801043
0.00307828	0.101335	0.00258637	0.0801043
0.00308299	0.101335	0.00258919	0.0801043
0.00308393	0.101426	0.00259201	0.0801942
0.00308581	0.101426	0.00259295	0.0801942
0.00309146	0.101426	0.00259484	0.0801942
0.00309334	0.101426	0.00260331	0.0801942
0.00309711	0.101426	0.00260425	0.0802841
0.00310181	0.101516	0.00260613	0.0802841
0.00310369	0.101516	0.00260801	0.080374
0.00311122	0.101516	0.00261084	0.080374
0.0031131	0.101789	0.00261272	0.0804639
0.00311687	0.101789	0.00261648	0.0804639
0.00311875	0.101789	0.00261837	0.0804639
0.00311969	0.101789	0.00261931	0.0805538
0.00312346	0.101789	0.00262307	0.0805538
0.0031244	0.101789	0.00262401	0.0805538
0.00312816	0.101789	0.00262589	0.0805538
0.0031291	0.101789	0.00262778	0.0806437
0.00313569	0.101789	0.00262872	0.0806437
0.00313757	0.101789	0.00262872	0.0808235
0.00313851	0.101789	0.00263248	0.0809134
0.00314416	0.101789	0.00263531	0.0809134
0.00314698	0.101789	0.00263625	0.0810033
0.00315075	0.101789	0.00263907	0.0810932
0.00315451	0.101789	0.00264095	0.0811831
0.0031611	0.10188	0.00264189	0.0811831
0.00316675	0.10188	0.00264378	0.081273
0.00317333	0.10188	0.00264566	0.081273
0.00317427	0.102152	0.00264754	0.081273
0.00317804	0.102152	0.00264942	0.0813629
0.00317898	0.102152	0.00265131	0.0815427
0.00318274	0.102152	0.00265413	0.0815427
0.00318369	0.102152	0.00265884	0.0815427
0.00318651	0.102243	0.00266166	0.0816327
0.00318839	0.102243	0.00266448	0.0816327
0.00318933	0.102243	0.00266637	0.0818125
0.00319404	0.102243	0.00266825	0.0819024
0.00319498	0.102243	0.00267107	0.0819024
0.00320062	0.102424	0.00267295	0.0819024
0.00320157	0.102424	0.00267389	0.0819024
0.00320533	0.102515	0.00267578	0.0819923
0.00320721	0.102515	0.00267672	0.0819923
0.00320909	0.102515	0.00267954	0.0819923
0.00321192	0.102515	0.00268331	0.0819923
0.0032138	0.102515	0.00268425	0.0819923
0.00321662	0.102515	0.00268613	0.0820822
0.00322039	0.102515	0.00268801	0.0820822
0.00322039	0.102697	0.00268895	0.082262
0.00322133	0.102697	0.0026899	0.0823519
0.00322321	0.102878	0.00269554	0.0823519
0.00322698	0.102878	0.00269648	0.0824418
0.0032298	0.102878	0.00269931	0.0824418
0.0032298	0.102969	0.00270119	0.0824418
0.00323074	0.102969	0.00270307	0.0824418
0.00323074	0.103151	0.00270401	0.0826216
0.00323074	0.103242	0.0027059	0.0828014
0.00323168	0.103242	0.00270872	0.0828014
0.00323356	0.103242	0.00270966	0.0828014
0.00323356	0.103332	0.0027106	0.0828913
0.00323544	0.103332	0.00271154	0.0828913
0.00324015	0.103332	0.00271342	0.0829812
0.00324203	0.103332	0.00271437	0.0829812
0.00324486	0.103332	0.00271625	0.0829812
0.00324768	0.103332	0.00272001	0.0829812
0.00325238	0.103332	0.00272284	0.0830711
0.00325615	0.103332	0.00272472	0.083161
0.00325709	0.103332	0.00272566	0.0832509
0.00325991	0.103332	0.00272942	0.0832509
0.0032665	0.103332	0.00273225	0.0832509
0.00326838	0.103332	0.00273413	0.0833408
0.00326932	0.103332	0.0027379	0.0833408
0.00327403	0.103514	0.00273884	0.0833408
0.00327968	0.103514	0.00274072	0.0833408
0.00328626	0.103605	0.0027426	0.0834307
0.00328815	0.103605	0.00274354	0.0835206
0.00329097	0.103605	0.00274542	0.0835206
0.00329191	0.103605	0.00274542	0.0836105
0.00329662	0.103605	0.00274731	0.0836105
0.00330038	0.103605	0.00274919	0.0836105
0.00330132	0.103696	0.00275107	0.0836105
0.00330414	0.103786	0.00275107	0.0837004
0.00330603	0.103786	0.0027539	0.0838802
0.00330885	0.103877	0.00275578	0.0840601
0.00331167	0.103877	0.00275954	0.0840601
0.00331167	0.104059	0.00276048	0.08415
0.00331261	0.104059	0.00276142	0.08415
0.00331544	0.104059	0.00276519	0.08415
0.00331732	0.104059	0.00276519	0.0842399
0.00331826	0.104059	0.00276707	0.0842399
0.00332108	0.104059	0.00276895	0.0843298
0.00332485	0.104059	0.0027699	0.0844197
0.00332673	0.104059	0.00277272	0.0844197
0.00332955	0.104059	0.00277366	0.0844197
0.00333144	0.104059	0.00277554	0.0844197
0.00333426	0.104059	0.00277742	0.0845096
0.00333426	0.10415	0.00277837	0.0845096
0.00333991	0.10415	0.00277931	0.0845995
0.00334179	0.10415	0.00278213	0.0845995
0.00334179	0.10424	0.00278401	0.0847793
0.00334367	0.10424	0.00278495	0.0847793
0.00334367	0.104331	0.0027859	0.0848692
0.00334555	0.104331	0.00278778	0.085049
0.00335214	0.104331	0.00278778	0.0851389
0.00335214	0.104422	0.00278872	0.0852288
0.00335402	0.104422	0.00279248	0.0854086
0.00335496	0.104422	0.00279437	0.0854086
0.00335873	0.104422	0.00279531	0.0854086
0.00336061	0.104513	0.00280095	0.0854086
0.00336343	0.104785	0.00280472	0.0854086
0.00336626	0.104785	0.0028066	0.0854086
0.00336814	0.104785	0.00281037	0.0854086
0.00337002	0.104785	0.00281131	0.0854985
0.00337096	0.104785	0.00281319	0.0854985
0.00337567	0.104967	0.00281978	0.0854985
0.00337755	0.104967	0.00282072	0.0854985
0.00337755	0.105148	0.00282448	0.0854985
0.00338131	0.105148	0.00282637	0.0854985
0.00338131	0.105239	0.00283107	0.0856783
0.00338414	0.105421	0.00283107	0.0857682
0.00338602	0.105421	0.00283295	0.085948
0.0033879	0.105421	0.0028339	0.085948
0.00339072	0.105421	0.00283954	0.085948
0.00339449	0.105421	0.00284048	0.0860379
0.00339543	0.105421	0.00284237	0.0860379
0.00340108	0.105421	0.00284237	0.0861278
0.00340578	0.105421	0.00284519	0.0861278
0.00340766	0.105421	0.00284519	0.0863077
0.00340955	0.105512	0.00284707	0.0863077
0.00341143	0.105512	0.00284895	0.0863077
0.00341143	0.105784	0.0028499	0.0863976
0.00341331	0.105784	0.00285272	0.0863976
0.00341425	0.105784	0.00285366	0.0863976
0.00341425	0.105875	0.0028546	0.0864875
0.00341707	0.105966	0.00285554	0.0864875
0.00341896	0.105966	0.00285743	0.0864875
0.0034199	0.106238	0.00285837	0.0865774
0.00342084	0.106238	0.00286119	0.0865774
0.00342084	0.10651	0.00286213	0.0865774
0.00342084	0.106692	0.00286307	0.0866673
0.00342272	0.106692	0.00286495	0.0866673
0.0034246	0.106692	0.00286684	0.0866673
0.00343025	0.106692	0.00286872	0.0868471
0.00343213	0.106692	0.00286966	0.0868471
0.00343307	0.106692	0.00287154	0.086937
0.00343307	0.106874	0.00287248	0.086937
0.00343401	0.106874	0.00287437	0.086937
0.00343401	0.106964	0.00287719	0.0870269
0.0034359	0.106964	0.00287907	0.0870269
0.0034406	0.107055	0.00288284	0.0870269
0.00344248	0.107055	0.00288472	0.0870269
0.00344531	0.107055	0.00288754	0.0870269
0.00344813	0.107146	0.00288943	0.0870269
0.00345001	0.107237	0.00289037	0.0870269
0.00345001	0.107419	0.00289319	0.0871168
0.00345284	0.107419	0.0028979	0.0872067
0.00345378	0.107419	0.00289978	0.0872966
0.0034566	0.107419	0.00290072	0.0873865
0.00345942	0.107782	0.00290166	0.0873865
0.00346225	0.107963	0.0029026	0.0875663
0.00346225	0.108145	0.00290354	0.0876562
0.00346507	0.108145	0.00290543	0.087836
0.0034726	0.108145	0.00290637	0.087836
0.00347542	0.108145	0.00291013	0.087836
0.0034773	0.108145	0.00291013	0.0879259
0.0034773	0.108236	0.00291295	0.0879259
0.00348107	0.108417	0.0029139	0.0879259
0.00348295	0.108417	0.00291672	0.0880158
0.00348577	0.108417	0.00291766	0.0880158
0.00348954	0.108599	0.00291766	0.0881057
0.00349142	0.108599	0.00291954	0.0881057
0.00349424	0.108599	0.00292048	0.0881057
0.00349613	0.108599	0.00292237	0.0881057
0.00349989	0.108599	0.00292331	0.0881057
0.00350177	0.108599	0.00292519	0.0881057
0.00350271	0.108599	0.00292613	0.0881057
0.00351212	0.108599	0.00293178	0.0881956
0.00351306	0.108599	0.00293366	0.0881956
0.00351306	0.10869	0.0029346	0.0882855
0.00351401	0.10869	0.00293648	0.0882855
0.00351589	0.10869	0.00293837	0.0882855
0.00352153	0.10869	0.00293931	0.0883754
0.00352906	0.10869	0.00294119	0.0883754
0.00353283	0.10869	0.0029459	0.0883754
0.00353283	0.108781	0.00294684	0.0883754
0.00353659	0.108781	0.00294872	0.0883754
0.00353847	0.108781	0.00294966	0.0886451
0.00353941	0.109053	0.00295343	0.0886451
0.00354224	0.109053	0.00295343	0.0887351
0.00354788	0.109053	0.00295719	0.0889149
0.00355259	0.109053	0.00296001	0.0890048
0.00355447	0.109144	0.0029619	0.0890048
0.00355541	0.109235	0.00296284	0.0890048
0.0035573	0.109235	0.00296566	0.0890048
0.00355824	0.109235	0.00296754	0.0890048
0.003562	0.109507	0.00296848	0.0890048
0.00356294	0.109507	0.00297037	0.0890947
0.00356294	0.109598	0.00297319	0.0890947
0.00356388	0.109598	0.00297601	0.0891846
0.00356765	0.109689	0.00297601	0.0892745
0.00356953	0.109689	0.00298166	0.0892745
0.00357424	0.109689	0.00298354	0.0894543
0.00357612	0.109689	0.00298543	0.0896341
0.00357706	0.109689	0.00298919	0.0896341
0.00358082	0.109689	0.00299107	0.0896341
0.00358365	0.109689	0.00299296	0.0896341
0.00358741	0.109689	0.00299484	0.0896341
0.00358835	0.109779	0.00299578	0.0896341
0.00359023	0.109779	0.00299766	0.0896341
0.00359117	0.109779	0.0029986	0.0898139
0.00359682	0.109779	0.00299954	0.0898139
0.00360059	0.109779	0.00300237	0.0898139
0.00360341	0.10987	0.00300237	0.0899038
0.00360341	0.110233	0.00300331	0.0899038
0.00360623	0.110324	0.00300519	0.0899038
0.00361	0.110324	0.00300613	0.0899038
0.00361188	0.110324	0.0030099	0.0899038
0.00361282	0.110324	0.00301178	0.0899937
0.00361752	0.110324	0.00301178	0.0901735
0.00361941	0.110506	0.00301554	0.0901735
0.00361941	0.110597	0.00301554	0.0903533
0.00362035	0.110597	0.00301743	0.0904432
0.00362035	0.110687	0.00301931	0.0904432
0.00362035	0.110869	0.00302496	0.0904432
0.00362317	0.11096	0.0030259	0.0905331
0.00362599	0.11096	0.00302778	0.0905331
0.00362599	0.111141	0.00302966	0.090623
0.00362694	0.111141	0.00303248	0.090623
0.0036307	0.111141	0.00304001	0.0908028
0.0036307	0.111232	0.00304096	0.0908028
0.00363164	0.111414	0.00304378	0.0908028
0.00363352	0.111414	0.00304566	0.0908028
0.00363729	0.111414	0.00304754	0.0908927
0.00363823	0.111777	0.00305037	0.0908927
0.00364011	0.111777	0.00305601	0.0908927
0.00364293	0.111777	0.00305601	0.0910726
0.00364764	0.111777	0.0030579	0.0911625
0.0036514	0.111777	0.0030626	0.0911625
0.0036514	0.111868	0.00306449	0.0911625
0.00365799	0.111868	0.00306731	0.0913423
0.00365987	0.111868	0.00307013	0.0914322
0.00366081	0.112231	0.00307107	0.0915221
0.00366176	0.112231	0.00307296	0.0917019
0.0036674	0.112231	0.0030739	0.0917019
0.00366834	0.112231	0.0030739	0.0917918
0.00367023	0.112231	0.00307484	0.0917918
0.00367211	0.112322	0.00307484	0.0918817
0.00367681	0.112322	0.00307766	0.0919716
0.00367775	0.112322	0.0030786	0.0919716
0.00368058	0.112413	0.00308143	0.0919716
0.00368434	0.112413	0.00308237	0.0920615
0.00368717	0.112413	0.00308425	0.0920615
0.00368811	0.112413	0.00308519	0.0920615
0.00369187	0.112413	0.00308707	0.0921514
0.00369375	0.112413	0.0030899	0.0921514
0.00369846	0.112413	0.00309084	0.0921514
0.00369846	0.112685	0.00309366	0.0921514
0.0036994	0.112867	0.0030946	0.0921514
0.00370222	0.112957	0.00309743	0.0921514
0.0037041	0.112957	0.00309743	0.0922413
0.0037041	0.113048	0.00309837	0.0922413
0.00370787	0.113048	0.00310025	0.0922413
0.00371163	0.113048	0.0031059	0.0922413
0.00371352	0.113048	0.00310778	0.0922413
0.00371634	0.113048	0.0031106	0.0922413
0.00371822	0.113048	0.00311249	0.0923312
0.00372199	0.113048	0.00311625	0.0923312
0.00372575	0.11323	0.00311907	0.0924211
0.00372575	0.113321	0.00312001	0.092511
0.00372575	0.113502	0.00312096	0.092511
0.00372669	0.113593	0.00312472	0.092511
0.0037314	0.113593	0.00312849	0.0926009
0.00373422	0.113593	0.00312943	0.0926009
0.00373516	0.113865	0.00313319	0.0926009
0.00374175	0.113865	0.0031379	0.0926908
0.00374363	0.113865	0.00313978	0.0927807
0.00374457	0.113865	0.00314166	0.0927807
0.00374834	0.113865	0.00314543	0.0927807
0.0037521	0.114047	0.00314731	0.0927807
0.00375398	0.114047	0.00314825	0.0927807
0.00375775	0.114047	0.00315013	0.0927807
0.00375963	0.114047	0.00315296	0.0927807
0.00376057	0.114047	0.0031539	0.0928706
0.00376151	0.114319	0.00315672	0.0928706
0.00376527	0.114683	0.00315766	0.0929605
0.00376622	0.114773	0.0031586	0.0929605
0.00376904	0.114773	0.00316143	0.0929605
0.00376904	0.114864	0.00316425	0.0931403
0.00377092	0.114955	0.00316519	0.0931403
0.00377374	0.115046	0.0031699	0.0931403
0.00377469	0.115046	0.00317178	0.0931403
0.00377469	0.115137	0.00317272	0.0931403
0.00377657	0.115137	0.00317649	0.0931403
0.00377751	0.115137	0.00317931	0.0931403
0.00378033	0.115318	0.00317931	0.0932302
0.0037841	0.115318	0.00318213	0.0933201
0.00378692	0.115318	0.00318684	0.0933201
0.00378786	0.115318	0.0031906	0.0933201
0.00378786	0.1155	0.00319154	0.0933201
0.00379163	0.1155	0.00319249	0.0934101
0.00379633	0.1155	0.00319531	0.0934101
0.00379821	0.1155	0.00319625	0.0935
0.00379821	0.115591	0.00319907	0.0935
0.00380104	0.115591	0.00320002	0.0935
0.00380292	0.115681	0.00320284	0.0935899
0.00380386	0.115772	0.00320472	0.0935899
0.00380574	0.115772	0.0032066	0.0936798
0.00380574	0.115954	0.00320849	0.0936798
0.00380668	0.116045	0.00321037	0.0936798
0.00380856	0.116135	0.00321131	0.0936798
0.00380951	0.116135	0.00321507	0.0938596
0.00381139	0.116226	0.00321884	0.0938596
0.00381421	0.116226	0.00322072	0.0939495
0.00381515	0.116226	0.00322449	0.0939495
0.00381515	0.116317	0.00322637	0.0939495
0.00382268	0.116317	0.00322825	0.0939495
0.00382833	0.116317	0.00323013	0.0939495
0.00382927	0.116317	0.00323296	0.0939495
0.00383303	0.116317	0.00323484	0.0939495
0.00383586	0.116317	0.00323484	0.0941293
0.00383774	0.116317	0.00323578	0.0941293
0.00383868	0.116317	0.00323672	0.0942192
0.0038415	0.116317	0.00324143	0.0942192
0.00384338	0.116317	0.00324425	0.0942192
0.00384527	0.116317	0.00324519	0.0943091
0.00384621	0.116317	0.00324707	0.094399
0.00384621	0.116499	0.00324707	0.0945788
0.00384903	0.116499	0.00324707	0.0946687
0.00385091	0.116589	0.0032499	0.0946687
0.0038528	0.116589	0.00325178	0.0946687
0.00385562	0.116589	0.00325366	0.0947586
0.00385656	0.116589	0.0032546	0.0947586
0.00385844	0.116589	0.00325649	0.0947586
[truncated: 62,667 more rows]

## Sheet: Fig 3b
y_true RNN	y_pred RNN	y_true Baseline	y_pred Baseline
3.91201e-05	8.43756e-05	3.91201e-05	1.96791e-05
0.0001956	0.00018435	0.0001956	8.01376e-05
0.000352081	0.000387454	0.000352081	0.000288154
0.000730241	0.000871466	0.000730241	0.000990147
0.00157784	0.00197089	0.00157784	0.00329756
0.00571153	0.004696	0.00571153	0.0100953
0.0639157	0.0657063	0.0639157	0.0467904

## Sheet: Fig 3c
Recall RNN	Precision RNN	Recall Baseline	Precision Baseline
1	0.010297	1	0.0103603
0.999729	0.010388	0.99973	0.0104521
0.999729	0.010388	0.99973	0.0104522
0.999638	0.0103872	0.99964	0.0104514
0.999638	0.0103874	0.99964	0.0104515
0.999638	0.0103876	0.99964	0.0104517
0.999638	0.0103877	0.99964	0.0104518
0.999638	0.0103878	0.99964	0.0104519
0.999638	0.0103879	0.99964	0.010452
0.999638	0.010388	0.99964	0.0104521
0.999638	0.0103881	0.99964	0.0104522
0.999638	0.0103882	0.99964	0.0104523
0.999638	0.0103883	0.99964	0.0104524
0.999638	0.0103884	0.99964	0.0104526
0.999638	0.0103885	0.99964	0.0104527
0.999638	0.0103886	0.99964	0.0104528
0.999638	0.0103888	0.99964	0.0104529
0.999638	0.0103889	0.99964	0.010453
0.999638	0.010389	0.99964	0.0104532
0.999638	0.0103891	0.99964	0.0104533
0.999638	0.0103892	0.99964	0.0104535
0.999638	0.0103894	0.99964	0.0104536
0.999638	0.0103895	0.99964	0.0104538
0.999638	0.0103896	0.99964	0.0104539
0.999638	0.0103898	0.99964	0.010454
0.999638	0.0103898	0.99964	0.0104541
0.999638	0.01039	0.99964	0.0104542
0.999638	0.01039	0.99964	0.0104544
0.999638	0.0103902	0.99964	0.0104545
0.999638	0.0103903	0.99964	0.0104546
0.999638	0.0103905	0.99964	0.0104547
0.999638	0.0103906	0.99964	0.0104548
0.999638	0.0103907	0.99964	0.010455
0.999638	0.0103908	0.99964	0.0104551
0.999638	0.0103909	0.99964	0.0104552
0.999638	0.0103909	0.99964	0.0104553
0.999638	0.0103911	0.99964	0.0104554
0.999638	0.0103911	0.99964	0.0104555
0.999638	0.0103913	0.99964	0.0104557
0.999638	0.0103915	0.99964	0.0104558
0.999638	0.0103917	0.99964	0.010456
0.999638	0.0103919	0.99964	0.0104561
0.999638	0.010392	0.99964	0.0104562
0.999638	0.0103921	0.99964	0.0104563
0.999638	0.0103922	0.99964	0.0104564
0.999638	0.0103923	0.99964	0.0104564
0.999638	0.0103924	0.99964	0.0104566
0.999638	0.0103925	0.99964	0.0104567
0.999638	0.0103928	0.99964	0.0104568
0.999638	0.010393	0.99964	0.010457
0.999638	0.0103931	0.99964	0.0104571
0.999638	0.0103932	0.99964	0.0104572
0.999638	0.0103933	0.99964	0.0104573
0.999638	0.0103934	0.99964	0.0104574
0.999638	0.0103936	0.99964	0.0104575
0.999638	0.0103937	0.99964	0.0104576
0.999638	0.0103939	0.99964	0.0104578
0.999638	0.010394	0.99964	0.0104579
0.999638	0.0103941	0.99964	0.010458
0.999638	0.0103942	0.99964	0.0104581
0.999638	0.0103942	0.99964	0.0104582
0.999638	0.0103943	0.99964	0.0104583
0.999638	0.0103945	0.99964	0.0104585
0.999638	0.0103945	0.99964	0.0104585
0.999638	0.0103946	0.99964	0.0104586
0.999638	0.0103947	0.99964	0.0104588
0.999638	0.0103947	0.99964	0.0104588
0.999638	0.0103949	0.99964	0.0104589
0.999638	0.0103951	0.99964	0.0104591
0.999638	0.0103952	0.99964	0.0104591
0.999638	0.0103953	0.99964	0.0104593
0.999638	0.0103954	0.99964	0.0104594
0.999638	0.0103956	0.99964	0.0104595
0.999638	0.0103957	0.99964	0.0104597
0.999638	0.0103959	0.99964	0.0104598
0.999638	0.010396	0.99964	0.0104599
0.999638	0.0103963	0.99964	0.0104601
0.999638	0.0103964	0.99964	0.0104603
0.999638	0.0103966	0.99964	0.0104604
0.999638	0.0103967	0.99964	0.0104605
0.999638	0.0103969	0.99964	0.0104606
0.999638	0.010397	0.99964	0.0104607
0.999638	0.0103971	0.99964	0.010461
0.999638	0.0103973	0.99964	0.0104611
0.999638	0.0103974	0.99964	0.0104612
0.999638	0.0103975	0.99964	0.0104613
0.999638	0.0103976	0.99964	0.0104614
0.999638	0.0103977	0.99964	0.0104615
0.999638	0.0103978	0.99964	0.0104617
0.999638	0.0103979	0.99964	0.0104617
0.999638	0.010398	0.99964	0.0104618
0.999638	0.0103982	0.99964	0.0104621
0.999638	0.0103984	0.99964	0.0104623
0.999638	0.0103984	0.99964	0.0104623
0.999638	0.0103985	0.99964	0.0104625
0.999638	0.0103986	0.99964	0.0104626
0.999638	0.0103988	0.99964	0.0104627
0.999638	0.010399	0.99964	0.0104629
0.999638	0.0103992	0.99964	0.010463
0.999638	0.0103992	0.99964	0.0104631
0.999638	0.0103993	0.99964	0.0104632
0.999638	0.0103995	0.99964	0.0104634
0.999638	0.0103996	0.99964	0.0104635
0.999638	0.0103997	0.99964	0.0104637
0.999638	0.0103998	0.99964	0.0104638
0.999638	0.0104	0.99964	0.0104639
0.999638	0.0104001	0.99964	0.010464
0.999638	0.0104002	0.99964	0.0104641
0.999638	0.0104004	0.99964	0.0104643
0.999638	0.0104006	0.99964	0.0104644
0.999638	0.0104007	0.99964	0.0104645
0.999638	0.0104009	0.99964	0.0104647
0.999638	0.010401	0.99964	0.0104648
0.999638	0.0104011	0.99964	0.0104649
0.999638	0.0104012	0.99964	0.010465
0.999638	0.0104015	0.99964	0.0104652
0.999638	0.0104016	0.99964	0.0104653
0.999638	0.0104018	0.99964	0.0104655
0.999638	0.0104019	0.99964	0.0104656
0.999638	0.0104022	0.99964	0.0104659
0.999638	0.0104023	0.99964	0.010466
0.999638	0.0104024	0.99964	0.0104661
0.999638	0.0104027	0.99964	0.0104662
0.999638	0.0104028	0.99964	0.0104663
0.999638	0.010403	0.99964	0.0104665
0.999638	0.0104033	0.99964	0.0104667
0.999638	0.0104034	0.99964	0.0104668
0.999638	0.0104036	0.99964	0.010467
0.999638	0.0104036	0.99964	0.010467
0.999638	0.0104038	0.99964	0.0104672
0.999638	0.0104041	0.99964	0.0104674
0.999638	0.0104042	0.99964	0.0104675
0.999638	0.0104044	0.99964	0.0104677
0.999638	0.0104045	0.99964	0.0104678
0.999638	0.0104047	0.99964	0.0104681
0.999638	0.0104049	0.99964	0.0104682
0.999638	0.010405	0.99964	0.0104684
0.999638	0.0104052	0.99964	0.0104685
0.999638	0.0104053	0.99964	0.0104687
0.999638	0.0104054	0.99964	0.0104688
0.999638	0.0104055	0.99964	0.010469
0.999638	0.0104057	0.99964	0.0104692
0.999638	0.0104058	0.99964	0.0104693
0.999638	0.010406	0.99964	0.0104695
0.999638	0.0104062	0.99964	0.0104696
0.999638	0.0104064	0.99964	0.0104698
0.999638	0.0104065	0.99964	0.0104699
0.999638	0.0104066	0.99964	0.0104701
0.999638	0.0104068	0.99964	0.0104702
0.999638	0.0104069	0.99964	0.0104703
0.999638	0.0104071	0.99964	0.0104704
0.999638	0.0104072	0.99964	0.0104706
0.999638	0.0104073	0.99964	0.0104708
0.999638	0.0104075	0.99964	0.0104709
0.999638	0.0104076	0.99964	0.010471
0.999638	0.0104077	0.99964	0.0104711
0.999638	0.0104078	0.99964	0.0104712
0.999638	0.0104079	0.99964	0.0104714
0.999638	0.010408	0.99964	0.0104715
0.999638	0.0104082	0.99964	0.0104716
0.999638	0.0104083	0.99964	0.0104718
0.999638	0.0104085	0.99964	0.0104719
0.999638	0.0104085	0.99964	0.010472
0.999638	0.0104087	0.99964	0.0104721
0.999638	0.0104088	0.99964	0.0104723
0.999638	0.0104089	0.99964	0.0104724
0.999638	0.010409	0.99964	0.0104726
0.999638	0.0104091	0.99964	0.0104727
0.999638	0.0104093	0.99964	0.0104729
0.999638	0.0104095	0.99964	0.010473
0.999638	0.0104096	0.99964	0.0104731
0.999638	0.0104097	0.99964	0.0104733
0.999638	0.0104098	0.99964	0.0104735
0.999638	0.01041	0.99964	0.0104736
0.999638	0.0104101	0.99964	0.0104738
0.999638	0.0104102	0.99964	0.0104739
0.999638	0.0104104	0.99964	0.0104741
0.999638	0.0104105	0.99964	0.0104743
0.999638	0.0104106	0.99964	0.0104744
0.999638	0.0104109	0.99964	0.0104746
0.999638	0.0104111	0.99964	0.0104748
0.999638	0.0104112	0.99964	0.0104749
0.999638	0.0104113	0.99964	0.010475
0.999638	0.0104114	0.99964	0.0104751
0.999638	0.0104116	0.99964	0.0104752
0.999638	0.0104118	0.99964	0.0104754
0.999638	0.010412	0.99964	0.0104756
0.999638	0.0104121	0.99964	0.0104757
0.999638	0.0104122	0.99964	0.0104759
0.999638	0.0104123	0.99964	0.010476
0.999638	0.0104124	0.99964	0.0104761
0.999638	0.0104125	0.99964	0.0104762
0.999638	0.0104126	0.99964	0.0104763
0.999638	0.0104128	0.99964	0.0104765
0.999638	0.010413	0.99964	0.0104766
0.999638	0.0104132	0.99964	0.0104768
0.999638	0.0104134	0.99964	0.0104769
0.999638	0.0104136	0.99964	0.0104771
0.999638	0.0104137	0.99964	0.0104773
0.999638	0.0104138	0.99964	0.0104774
0.999638	0.010414	0.99964	0.0104776
0.999638	0.0104142	0.99964	0.0104778
0.999638	0.0104143	0.99964	0.0104779
0.999638	0.0104144	0.99964	0.010478
0.999638	0.0104145	0.99964	0.0104781
0.999638	0.0104147	0.99964	0.0104783
0.999638	0.0104147	0.99964	0.0104784
0.999638	0.010415	0.99964	0.0104786
0.999638	0.0104152	0.99964	0.0104788
0.999638	0.0104153	0.99964	0.0104789
0.999638	0.0104155	0.99964	0.0104791
0.999638	0.0104156	0.99964	0.0104792
0.999638	0.0104157	0.99964	0.0104793
0.999638	0.0104159	0.99964	0.0104794
0.999638	0.0104161	0.99964	0.0104796
0.999638	0.0104163	0.99964	0.0104797
0.999638	0.0104164	0.99964	0.0104799
0.999638	0.0104165	0.99964	0.01048
0.999638	0.0104167	0.99964	0.0104802
0.999638	0.0104168	0.99964	0.0104803
0.999638	0.0104169	0.99964	0.0104804
0.999638	0.0104171	0.99964	0.0104805
0.999638	0.0104172	0.99964	0.0104807
0.999638	0.0104174	0.99964	0.0104808
0.999638	0.0104176	0.99964	0.010481
0.999638	0.0104176	0.99964	0.0104811
0.999638	0.0104177	0.99964	0.0104812
0.999638	0.0104178	0.99964	0.0104813
0.999638	0.0104181	0.99964	0.0104815
0.999638	0.0104182	0.99964	0.0104817
0.999638	0.0104183	0.99964	0.0104818
0.999638	0.0104184	0.99964	0.0104819
0.999638	0.0104185	0.99964	0.0104819
0.999638	0.0104186	0.99964	0.0104821
0.999638	0.0104187	0.99964	0.0104822
0.999638	0.0104188	0.99964	0.0104823
0.999638	0.010419	0.99964	0.0104825
0.999638	0.0104191	0.99964	0.0104826
0.999638	0.0104191	0.99964	0.0104827
0.999638	0.0104192	0.99964	0.0104828
0.999638	0.0104193	0.99964	0.0104829
0.999638	0.0104194	0.99964	0.010483
0.999638	0.0104195	0.99964	0.0104831
0.999638	0.0104197	0.99964	0.0104834
0.999638	0.0104198	0.99964	0.0104835
0.999638	0.01042	0.99964	0.0104836
0.999638	0.0104201	0.99964	0.0104837
0.999638	0.0104201	0.99964	0.0104838
0.999638	0.0104203	0.99964	0.0104839
0.999638	0.0104204	0.99964	0.010484
0.999638	0.0104206	0.99964	0.0104842
0.999638	0.0104206	0.99964	0.0104843
0.999638	0.0104208	0.99964	0.0104845
0.999638	0.010421	0.99964	0.0104847
0.999638	0.0104211	0.99964	0.0104848
0.999638	0.0104212	0.99964	0.0104849
0.999638	0.0104213	0.99964	0.010485
0.999638	0.0104214	0.99964	0.0104852
0.999638	0.0104216	0.99964	0.0104853
0.999638	0.0104216	0.99964	0.0104854
0.999638	0.0104217	0.99964	0.0104855
0.999638	0.0104219	0.99964	0.0104856
0.999638	0.010422	0.99964	0.0104857
0.999638	0.0104221	0.99964	0.0104858
0.999638	0.0104222	0.99964	0.010486
0.999638	0.0104223	0.99964	0.0104861
0.999638	0.0104226	0.99964	0.0104863
0.999638	0.0104227	0.99964	0.0104864
0.999638	0.0104228	0.99964	0.0104865
0.999638	0.0104229	0.99964	0.0104867
0.999638	0.0104231	0.99964	0.0104868
0.999638	0.0104234	0.99964	0.010487
0.999638	0.0104234	0.99964	0.0104871
0.999638	0.0104236	0.99964	0.0104872
0.999638	0.0104237	0.99964	0.0104874
0.999638	0.0104238	0.99964	0.0104874
0.999638	0.0104239	0.99964	0.0104875
0.999638	0.010424	0.99964	0.0104876
0.999638	0.0104242	0.99964	0.0104878
0.999638	0.0104243	0.99964	0.0104879
0.999638	0.0104244	0.99964	0.010488
0.999638	0.0104245	0.99964	0.0104882
0.999638	0.0104245	0.99964	0.0104882
0.999638	0.0104246	0.99964	0.0104883
0.999638	0.0104248	0.99964	0.0104885
0.999638	0.0104249	0.99964	0.0104886
0.999638	0.010425	0.99964	0.0104887
0.999638	0.0104251	0.99964	0.0104889
0.999638	0.0104252	0.99964	0.010489
0.999638	0.0104253	0.99964	0.0104891
0.999638	0.0104254	0.99964	0.0104893
0.999638	0.0104255	0.99964	0.0104894
0.999638	0.0104256	0.99964	0.0104895
0.999638	0.0104257	0.99964	0.0104896
0.999638	0.0104259	0.99964	0.0104897
0.999638	0.0104259	0.99964	0.0104898
0.999638	0.010426	0.99964	0.0104899
0.999638	0.0104261	0.99964	0.01049
0.999638	0.0104264	0.99964	0.0104902
0.999638	0.0104265	0.99964	0.0104904
0.999638	0.0104267	0.99964	0.0104906
0.999638	0.0104269	0.99964	0.0104908
0.999638	0.010427	0.99964	0.0104909
0.999638	0.0104271	0.99964	0.010491
0.999638	0.0104272	0.99964	0.0104912
0.999638	0.0104273	0.99964	0.0104913
0.999638	0.0104275	0.99964	0.0104914
0.999638	0.0104276	0.99964	0.0104915
0.999638	0.0104277	0.99964	0.0104916
0.999638	0.0104278	0.99964	0.0104917
0.999638	0.0104278	0.99964	0.0104917
0.999638	0.0104279	0.99964	0.0104918
0.999638	0.010428	0.99964	0.0104919
0.999638	0.0104281	0.99964	0.0104921
0.999638	0.0104283	0.99964	0.0104922
0.999638	0.0104284	0.99964	0.0104924
0.999638	0.0104285	0.99964	0.0104925
0.999638	0.0104285	0.99964	0.0104926
0.999638	0.0104286	0.99964	0.0104926
0.999638	0.0104287	0.99964	0.0104927
0.999638	0.0104288	0.99964	0.0104929
0.999638	0.0104289	0.99964	0.0104929
0.999638	0.010429	0.99964	0.010493
0.999638	0.010429	0.99964	0.0104932
0.999638	0.0104291	0.99964	0.0104933
0.999638	0.0104292	0.99964	0.0104933
0.999638	0.0104293	0.99964	0.0104935
0.999638	0.0104295	0.99964	0.0104937
0.999638	0.0104295	0.99964	0.0104938
0.999638	0.0104296	0.99964	0.0104938
0.999638	0.0104298	0.99964	0.010494
0.999638	0.0104299	0.99964	0.0104941
0.999638	0.01043	0.99964	0.0104942
0.999638	0.0104301	0.99964	0.0104943
0.999638	0.0104303	0.99964	0.0104945
0.999638	0.0104304	0.99964	0.0104946
0.999638	0.0104304	0.99964	0.0104947
0.999638	0.0104305	0.99964	0.0104948
0.999638	0.0104306	0.99964	0.0104949
0.999638	0.0104308	0.99964	0.0104951
0.999638	0.0104309	0.99964	0.0104952
0.999638	0.010431	0.99964	0.0104953
0.999638	0.0104312	0.99964	0.0104954
0.999638	0.0104313	0.99964	0.0104956
0.999638	0.0104314	0.99964	0.0104957
0.999638	0.0104315	0.99964	0.0104958
0.999638	0.0104316	0.99964	0.0104959
0.999638	0.0104317	0.99964	0.0104961
0.999638	0.0104319	0.99964	0.0104963
0.999638	0.010432	0.99964	0.0104964
0.999638	0.0104322	0.99964	0.0104965
0.999638	0.0104322	0.99964	0.0104966
0.999638	0.0104323	0.99964	0.0104967
0.999638	0.0104326	0.99964	0.0104969
0.999638	0.0104327	0.99964	0.010497
0.999638	0.0104329	0.99964	0.0104971
0.999638	0.0104331	0.99964	0.0104973
0.999638	0.0104332	0.99964	0.0104974
0.999638	0.0104333	0.99964	0.0104976
0.999638	0.0104335	0.99964	0.0104977
0.999638	0.0104337	0.99964	0.0104978
0.999638	0.0104338	0.99964	0.0104979
0.999638	0.0104339	0.99964	0.010498
0.999638	0.010434	0.99964	0.0104981
0.999638	0.0104343	0.99964	0.0104983
0.999638	0.0104345	0.99964	0.0104985
0.999638	0.0104345	0.99964	0.0104985
0.999638	0.0104347	0.99964	0.0104986
0.999638	0.0104347	0.99964	0.0104987
0.999638	0.0104349	0.99964	0.0104989
0.999638	0.0104351	0.99964	0.010499
0.999638	0.0104353	0.99964	0.0104991
0.999638	0.0104355	0.99964	0.0104993
0.999638	0.0104356	0.99964	0.0104994
0.999638	0.0104356	0.99964	0.0104995
0.999638	0.0104357	0.99964	0.0104996
0.999638	0.0104359	0.99964	0.0104997
0.999638	0.0104361	0.99964	0.0104999
0.999638	0.0104363	0.99964	0.0105
0.999638	0.0104364	0.99964	0.0105002
0.999638	0.0104365	0.99964	0.0105003
0.999638	0.0104366	0.99964	0.0105004
0.999638	0.0104367	0.99964	0.0105005
0.999638	0.0104369	0.99964	0.0105007
0.999638	0.010437	0.99964	0.0105008
0.999638	0.0104371	0.99964	0.0105009
0.999638	0.0104372	0.99964	0.010501
0.999638	0.0104372	0.99964	0.0105011
0.999638	0.0104372	0.99964	0.0105011
0.999638	0.0104373	0.99964	0.0105012
0.999638	0.0104374	0.99964	0.0105014
0.999638	0.0104376	0.99964	0.0105015
0.999638	0.0104377	0.99964	0.0105016
0.999638	0.0104379	0.99964	0.0105018
0.999638	0.010438	0.99964	0.0105019
0.999638	0.0104381	0.99964	0.010502
0.999638	0.0104382	0.99964	0.0105021
0.999638	0.0104384	0.99964	0.0105023
0.999638	0.0104385	0.99964	0.0105024
0.999638	0.0104386	0.99964	0.0105025
0.999638	0.0104388	0.99964	0.0105027
0.999638	0.0104389	0.99964	0.0105028
0.999638	0.0104389	0.99964	0.0105029
0.999638	0.010439	0.99964	0.010503
0.999638	0.0104392	0.99964	0.0105032
0.999638	0.0104393	0.99964	0.0105034
0.999638	0.0104394	0.99964	0.0105034
0.999638	0.0104395	0.99964	0.0105036
0.999638	0.0104396	0.99964	0.0105037
0.999638	0.0104398	0.99964	0.0105038
0.999638	0.0104399	0.99964	0.010504
0.999638	0.01044	0.99964	0.0105041
0.999638	0.0104402	0.99964	0.0105042
0.999638	0.0104403	0.99964	0.0105044
0.999638	0.0104405	0.99964	0.0105045
0.999638	0.0104405	0.99964	0.0105046
0.999638	0.0104407	0.99964	0.0105047
0.999638	0.0104409	0.99964	0.0105048
0.999638	0.0104409	0.99964	0.010505
0.999638	0.0104411	0.99964	0.0105051
0.999638	0.0104412	0.99964	0.0105051
0.999638	0.0104413	0.99964	0.0105052
0.999638	0.0104414	0.99964	0.0105054
0.999638	0.0104415	0.99964	0.0105055
0.999638	0.0104416	0.99964	0.0105056
0.999638	0.0104417	0.99964	0.0105058
0.999638	0.0104418	0.99964	0.0105059
0.999638	0.010442	0.99964	0.0105061
0.999638	0.0104421	0.99964	0.0105062
0.999638	0.0104422	0.99964	0.0105063
0.999638	0.0104424	0.99964	0.0105065
0.999638	0.0104425	0.99964	0.0105066
0.999638	0.0104426	0.99964	0.0105067
0.999638	0.0104428	0.99964	0.0105069
0.999638	0.010443	0.99964	0.0105071
0.999638	0.0104432	0.99964	0.0105072
0.999638	0.0104433	0.99964	0.0105073
0.999638	0.0104435	0.99964	0.0105075
0.999638	0.0104436	0.99964	0.0105076
0.999638	0.0104438	0.99964	0.0105077
0.999638	0.010444	0.99964	0.0105079
0.999638	0.0104441	0.99964	0.010508
0.999638	0.0104443	0.99964	0.0105081
0.999638	0.0104444	0.99964	0.0105082
0.999638	0.0104445	0.99964	0.0105083
0.999638	0.0104446	0.99964	0.0105084
0.999638	0.0104447	0.99964	0.0105086
0.999638	0.0104447	0.99964	0.0105086
0.999638	0.0104448	0.99964	0.0105087
0.999638	0.0104449	0.99964	0.0105089
0.999638	0.010445	0.99964	0.010509
0.999638	0.0104452	0.99964	0.0105091
0.999638	0.0104454	0.99964	0.0105093
0.999638	0.0104455	0.99964	0.0105094
0.999638	0.0104456	0.99964	0.0105095
0.999638	0.0104457	0.99964	0.0105096
0.999638	0.0104458	0.99964	0.0105097
0.999638	0.0104459	0.99964	0.0105098
0.999638	0.010446	0.99964	0.0105099
0.999638	0.0104462	0.99964	0.0105102
0.999638	0.0104463	0.99964	0.0105103
0.999638	0.0104465	0.99964	0.0105105
0.999638	0.0104466	0.99964	0.0105106
0.999638	0.0104468	0.99964	0.0105108
0.999638	0.0104469	0.99964	0.0105109
0.999638	0.010447	0.99964	0.010511
0.999638	0.0104472	0.99964	0.0105112
0.999638	0.0104473	0.99964	0.0105113
0.999638	0.0104475	0.99964	0.0105115
0.999638	0.0104477	0.99964	0.0105116
0.999638	0.0104478	0.99964	0.0105118
0.999638	0.0104478	0.99964	0.0105119
0.999638	0.010448	0.99964	0.010512
0.999638	0.0104481	0.99964	0.0105122
0.999638	0.0104483	0.99964	0.0105124
0.999638	0.0104485	0.99964	0.0105126
0.999638	0.0104486	0.99964	0.0105127
0.999638	0.0104486	0.99964	0.0105128
0.999638	0.0104489	0.99964	0.010513
0.999638	0.010449	0.99964	0.0105131
0.999638	0.0104491	0.99964	0.0105132
0.999638	0.0104494	0.99964	0.0105134
0.999638	0.0104496	0.99964	0.0105136
0.999638	0.0104497	0.99964	0.0105137
0.999638	0.0104499	0.99964	0.0105138
0.999638	0.01045	0.99964	0.0105139
0.999638	0.0104501	0.99964	0.0105141
0.999638	0.0104504	0.99964	0.0105143
0.999638	0.0104505	0.99964	0.0105144
0.999638	0.0104506	0.99964	0.0105146
0.999638	0.0104508	0.99964	0.0105147
0.999638	0.010451	0.99964	0.0105149
0.999638	0.010451	0.99964	0.010515
0.999638	0.0104511	0.99964	0.0105151
0.999638	0.0104513	0.99964	0.0105152
0.999638	0.0104514	0.99964	0.0105154
0.999638	0.0104516	0.99964	0.0105156
0.999638	0.0104517	0.99964	0.0105157
0.999638	0.0104519	0.99964	0.0105159
0.999638	0.010452	0.99964	0.010516
0.999638	0.0104521	0.99964	0.0105161
0.999638	0.0104523	0.99964	0.0105163
0.999638	0.0104524	0.99964	0.0105165
0.999638	0.0104525	0.99964	0.0105166
0.999638	0.0104527	0.99964	0.0105168
0.999638	0.0104529	0.99964	0.0105169
0.999638	0.010453	0.99964	0.010517
0.999638	0.0104531	0.99964	0.0105172
0.999638	0.0104533	0.99964	0.0105173
0.999638	0.0104534	0.99964	0.0105175
0.999638	0.0104535	0.99964	0.0105176
0.999638	0.0104537	0.99964	0.0105177
0.999638	0.0104538	0.99964	0.0105178
0.999638	0.0104539	0.99964	0.010518
0.999638	0.010454	0.99964	0.010518
0.999638	0.0104542	0.99964	0.0105182
0.999638	0.0104542	0.99964	0.0105183
0.999638	0.0104545	0.99964	0.0105185
0.999638	0.0104546	0.99964	0.0105187
0.999638	0.0104548	0.99964	0.0105189
0.999638	0.0104549	0.99964	0.0105189
0.999638	0.0104551	0.99964	0.0105192
0.999638	0.0104553	0.99964	0.0105194
0.999638	0.0104555	0.99964	0.0105195
0.999638	0.0104558	0.99964	0.0105198
0.999638	0.010456	0.99964	0.01052
0.999638	0.0104561	0.99964	0.0105201
0.999638	0.0104562	0.99964	0.0105202
0.999638	0.0104563	0.99964	0.0105203
0.999638	0.0104564	0.99964	0.0105204
0.999638	0.0104567	0.99964	0.0105206
0.999638	0.0104571	0.99964	0.0105209
0.999638	0.0104572	0.99964	0.010521
0.999638	0.0104574	0.99964	0.0105212
0.999638	0.0104575	0.99964	0.0105213
0.999638	0.0104577	0.99964	0.0105215
0.999638	0.0104578	0.99964	0.0105217
0.999638	0.010458	0.99964	0.0105218
0.999638	0.0104581	0.99964	0.0105219
0.999638	0.0104581	0.99964	0.010522
0.999638	0.0104583	0.99964	0.0105221
0.999638	0.0104584	0.99964	0.0105223
0.999638	0.0104586	0.99964	0.0105224
0.999638	0.0104588	0.99964	0.0105225
0.999638	0.010459	0.99964	0.0105227
0.999638	0.010459	0.99964	0.0105228
0.999638	0.0104591	0.99964	0.0105228
0.999638	0.0104592	0.99964	0.010523
0.999638	0.0104593	0.99964	0.0105231
0.999638	0.0104595	0.99964	0.0105232
0.999638	0.0104596	0.99964	0.0105234
0.999638	0.0104598	0.99964	0.0105236
0.999638	0.0104599	0.99964	0.0105237
0.999638	0.01046	0.99964	0.0105238
0.999638	0.01046	0.99964	0.0105239
0.999638	0.0104601	0.99964	0.010524
0.999638	0.0104602	0.99964	0.0105241
0.999638	0.0104604	0.99964	0.0105242
0.999638	0.0104606	0.99964	0.0105244
0.999638	0.0104608	0.99964	0.0105245
0.999638	0.010461	0.99964	0.0105246
0.999638	0.0104611	0.99964	0.0105248
0.999638	0.0104612	0.99964	0.0105249
0.999638	0.0104613	0.99964	0.010525
0.999638	0.0104615	0.99964	0.0105252
0.999638	0.0104616	0.99964	0.0105253
0.999638	0.0104617	0.99964	0.0105254
0.999638	0.0104619	0.99964	0.0105255
0.999638	0.010462	0.99964	0.0105257
0.999638	0.0104621	0.99964	0.0105258
0.999638	0.0104622	0.99964	0.0105259
0.999638	0.0104623	0.99964	0.0105261
0.999638	0.0104624	0.99964	0.0105262
0.999638	0.0104626	0.99964	0.0105264
0.999638	0.0104627	0.99964	0.0105265
0.999638	0.0104629	0.99964	0.0105267
0.999638	0.0104629	0.99964	0.0105267
0.999638	0.010463	0.99964	0.0105269
0.999638	0.0104631	0.99964	0.010527
0.999638	0.0104633	0.99964	0.0105272
0.999638	0.0104634	0.99964	0.0105273
0.999638	0.0104635	0.99964	0.0105274
0.999638	0.0104636	0.99964	0.0105275
0.999638	0.0104637	0.99964	0.0105276
0.999638	0.0104637	0.99964	0.0105277
0.999638	0.0104639	0.99964	0.0105278
0.999638	0.0104641	0.99964	0.0105281
0.999638	0.0104642	0.99964	0.0105282
0.999638	0.0104644	0.99964	0.0105283
0.999638	0.0104647	0.99964	0.0105284
0.999638	0.0104648	0.99964	0.0105286
0.999638	0.0104649	0.99964	0.0105287
0.999638	0.0104651	0.99964	0.0105289
0.999638	0.0104653	0.99964	0.010529
0.999638	0.0104655	0.99964	0.0105293
0.999638	0.0104657	0.99964	0.0105294
0.999638	0.0104658	0.99964	0.0105296
0.999638	0.010466	0.99964	0.0105297
0.999638	0.0104661	0.99964	0.0105298
0.999638	0.0104662	0.99964	0.01053
0.999638	0.0104663	0.99964	0.0105301
0.999638	0.0104665	0.99964	0.0105302
0.999638	0.0104667	0.99964	0.0105305
0.999638	0.0104668	0.99964	0.0105306
0.999638	0.0104668	0.99964	0.0105307
0.999638	0.0104669	0.99964	0.0105308
0.999638	0.0104671	0.99964	0.0105309
0.999638	0.0104672	0.99964	0.0105311
0.999638	0.0104674	0.99964	0.0105313
0.999638	0.0104675	0.99964	0.0105315
0.999638	0.0104677	0.99964	0.0105316
0.999638	0.0104679	0.99964	0.0105318
0.999638	0.0104681	0.99964	0.010532
0.999638	0.0104682	0.99964	0.0105321
0.999638	0.0104684	0.99964	0.0105323
0.999638	0.0104685	0.99964	0.0105324
0.999638	0.0104686	0.99964	0.0105325
0.999638	0.0104687	0.99964	0.0105327
0.999638	0.0104689	0.99964	0.0105328
0.999638	0.0104691	0.99964	0.010533
0.999638	0.0104692	0.99964	0.0105331
0.999638	0.0104694	0.99964	0.0105333
0.999638	0.0104695	0.99964	0.0105335
0.999638	0.0104698	0.99964	0.0105336
0.999638	0.01047	0.99964	0.0105338
0.999638	0.01047	0.99964	0.0105339
0.999638	0.0104702	0.99964	0.010534
0.999638	0.0104703	0.99964	0.0105341
0.999638	0.0104704	0.99964	0.0105342
0.999638	0.0104706	0.99964	0.0105343
0.999638	0.0104707	0.99964	0.0105345
0.999638	0.0104709	0.99964	0.0105346
0.999638	0.0104711	0.99964	0.0105347
0.999638	0.0104711	0.99964	0.0105349
0.999638	0.0104714	0.99964	0.0105351
0.999638	0.0104715	0.99964	0.0105353
0.999638	0.0104716	0.99964	0.0105354
0.999638	0.0104718	0.99964	0.0105355
0.999638	0.0104719	0.99964	0.0105357
0.999638	0.010472	0.99964	0.0105358
0.999638	0.0104721	0.99964	0.0105359
0.999638	0.0104723	0.99964	0.0105361
0.999638	0.0104725	0.99964	0.0105363
0.999638	0.0104725	0.99964	0.0105363
0.999638	0.0104727	0.99964	0.0105365
0.999638	0.0104729	0.99964	0.0105367
0.999638	0.010473	0.99964	0.0105368
0.999638	0.0104731	0.99964	0.010537
0.999638	0.0104732	0.99964	0.0105371
0.999638	0.0104733	0.99964	0.0105372
0.999638	0.0104735	0.99964	0.0105374
0.999638	0.0104736	0.99964	0.0105375
0.999638	0.0104737	0.99964	0.0105376
0.999638	0.0104738	0.99964	0.0105378
0.999638	0.010474	0.99964	0.0105379
0.999638	0.0104741	0.99964	0.0105381
0.999638	0.0104743	0.99964	0.0105382
0.999638	0.0104744	0.99964	0.0105383
0.999638	0.0104745	0.99964	0.0105384
0.999638	0.0104746	0.99964	0.0105386
0.999638	0.0104748	0.99964	0.0105388
0.999638	0.0104749	0.99964	0.010539
0.999638	0.0104751	0.99964	0.0105391
0.999638	0.0104752	0.99964	0.0105393
0.999638	0.0104753	0.99964	0.0105394
0.999638	0.0104756	0.99964	0.0105396
0.999638	0.0104757	0.99964	0.0105398
0.999638	0.0104758	0.99964	0.0105399
0.999638	0.0104759	0.99964	0.01054
0.999638	0.0104761	0.99964	0.0105402
0.999638	0.0104763	0.99964	0.0105404
0.999638	0.0104764	0.99964	0.0105406
0.999638	0.0104765	0.99964	0.0105407
0.999638	0.0104766	0.99964	0.0105409
0.999638	0.0104768	0.99964	0.010541
0.999638	0.0104768	0.99964	0.0105411
0.999638	0.010477	0.99964	0.0105413
0.999638	0.0104771	0.99964	0.0105414
0.999638	0.0104773	0.99964	0.0105415
0.999638	0.0104774	0.99964	0.0105416
0.999638	0.0104775	0.99964	0.0105417
0.999638	0.0104776	0.99964	0.0105418
0.999638	0.0104779	0.99964	0.010542
0.999638	0.010478	0.99964	0.0105421
0.999638	0.0104782	0.99964	0.0105423
0.999638	0.0104783	0.99964	0.0105424
0.999638	0.0104785	0.99964	0.0105426
0.999638	0.0104786	0.99964	0.0105427
0.999638	0.0104788	0.99964	0.0105428
0.999638	0.0104789	0.99964	0.010543
0.999638	0.0104791	0.99964	0.0105431
0.999638	0.0104792	0.99964	0.0105433
0.999638	0.0104794	0.99964	0.0105435
0.999638	0.0104796	0.99964	0.0105437
0.999638	0.0104797	0.99964	0.0105438
0.999638	0.0104799	0.99964	0.0105439
0.999638	0.01048	0.99964	0.0105441
0.999638	0.0104801	0.99964	0.0105442
0.999638	0.0104803	0.99964	0.0105444
0.999638	0.0104805	0.99964	0.0105445
0.999638	0.0104806	0.99964	0.0105446
0.999638	0.0104807	0.99964	0.0105448
0.999638	0.0104808	0.99964	0.0105449
0.999638	0.0104809	0.99964	0.010545
0.999638	0.010481	0.99964	0.0105451
0.999638	0.0104811	0.99964	0.0105453
0.999638	0.0104813	0.99964	0.0105455
0.999638	0.0104815	0.99964	0.0105456
0.999638	0.0104817	0.99964	0.0105457
0.999638	0.0104817	0.99964	0.0105458
0.999638	0.0104819	0.99964	0.010546
0.999638	0.010482	0.99964	0.0105461
0.999638	0.0104823	0.99964	0.0105464
0.999638	0.0104825	0.99964	0.0105466
0.999638	0.0104826	0.99964	0.0105467
0.999638	0.0104827	0.99964	0.0105469
0.999638	0.0104828	0.99964	0.0105469
0.999638	0.010483	0.99964	0.0105471
0.999638	0.0104831	0.99964	0.0105472
0.999638	0.0104833	0.99964	0.0105474
0.999638	0.0104834	0.99964	0.0105476
0.999638	0.0104835	0.99964	0.0105477
0.999638	0.0104837	0.99964	0.0105479
0.999638	0.0104839	0.99964	0.010548
0.999638	0.0104839	0.99964	0.0105481
0.999638	0.0104841	0.99964	0.0105483
0.999638	0.0104842	0.99964	0.0105484
0.999638	0.0104844	0.99964	0.0105485
0.999638	0.0104846	0.99964	0.0105487
0.999638	0.0104847	0.99964	0.0105488
0.999638	0.0104848	0.99964	0.0105489
0.999638	0.0104849	0.99964	0.0105491
0.999638	0.0104851	0.99964	0.0105492
0.999638	0.0104852	0.99964	0.0105493
0.999638	0.0104853	0.99964	0.0105495
0.999638	0.0104855	0.99964	0.0105496
0.999638	0.0104857	0.99964	0.0105497
0.999638	0.0104858	0.99964	0.0105498
0.999638	0.0104859	0.99964	0.0105499
0.999638	0.0104861	0.99964	0.01055
0.999638	0.0104862	0.99964	0.0105501
0.999638	0.0104863	0.99964	0.0105502
0.999638	0.0104864	0.99964	0.0105504
0.999638	0.0104865	0.99964	0.0105505
0.999638	0.0104867	0.99964	0.0105506
0.999638	0.0104868	0.99964	0.0105507
0.999638	0.010487	0.99964	0.0105509
0.999638	0.0104871	0.99964	0.0105511
0.999638	0.0104873	0.99964	0.0105513
0.999638	0.0104874	0.99964	0.0105514
0.999638	0.0104876	0.99964	0.0105516
0.999638	0.0104877	0.99964	0.0105517
0.999638	0.0104878	0.99964	0.0105518
0.999638	0.0104879	0.99964	0.010552
0.999638	0.0104881	0.99964	0.0105521
0.999638	0.0104882	0.99964	0.0105523
0.999638	0.0104884	0.99964	0.0105524
0.999638	0.0104885	0.99964	0.0105524
0.999638	0.0104885	0.99964	0.0105525
0.999638	0.0104887	0.99964	0.0105527
0.999638	0.0104889	0.99964	0.0105528
0.999638	0.010489	0.99964	0.0105529
0.999638	0.0104892	0.99964	0.0105531
0.999638	0.0104895	0.99964	0.0105533
0.999638	0.0104897	0.99964	0.0105536
0.999638	0.0104898	0.99964	0.0105537
0.999638	0.0104899	0.99964	0.0105538
0.999638	0.01049	0.99964	0.010554
0.999638	0.0104902	0.99964	0.0105541
0.999638	0.0104903	0.99964	0.0105543
0.999638	0.0104905	0.99964	0.0105545
0.999638	0.0104906	0.99964	0.0105546
0.999638	0.0104907	0.99964	0.0105547
0.999638	0.0104908	0.99964	0.0105548
0.999638	0.010491	0.99964	0.0105549
0.999638	0.0104912	0.99964	0.0105551
0.999638	0.0104912	0.99964	0.0105552
0.999638	0.0104914	0.99964	0.0105554
0.999638	0.0104916	0.99964	0.0105555
0.999638	0.0104917	0.99964	0.0105557
0.999638	0.0104919	0.99964	0.0105558
0.999638	0.0104921	0.99964	0.010556
0.999638	0.0104922	0.99964	0.0105561
0.999638	0.0104923	0.99964	0.0105562
0.999638	0.0104924	0.99964	0.0105564
0.999638	0.0104925	0.99964	0.0105565
0.999638	0.0104927	0.99964	0.0105566
0.999638	0.0104927	0.99964	0.0105567
0.999638	0.0104929	0.99964	0.0105568
0.999638	0.010493	0.99964	0.010557
0.999638	0.0104932	0.99964	0.0105571
0.999638	0.0104934	0.99964	0.0105572
0.999638	0.0104936	0.99964	0.0105574
0.999638	0.0104936	0.99964	0.0105575
0.999638	0.0104938	0.99964	0.0105576
0.999638	0.0104939	0.99964	0.0105578
0.999638	0.010494	0.99964	0.0105579
0.999638	0.0104941	0.99964	0.0105581
0.999638	0.0104942	0.99964	0.0105583
0.999638	0.0104943	0.99964	0.0105584
0.999638	0.0104945	0.99964	0.0105586
0.999638	0.0104947	0.99964	0.0105588
0.999638	0.0104948	0.99964	0.0105589
0.999638	0.010495	0.99964	0.010559
0.999638	0.0104951	0.99964	0.0105592
0.999638	0.0104953	0.99964	0.0105593
0.999638	0.0104955	0.99964	0.0105595
0.999638	0.0104957	0.99964	0.0105596
0.999638	0.0104957	0.99964	0.0105597
0.999638	0.0104958	0.99964	0.0105599
0.999638	0.0104959	0.99964	0.01056
0.999638	0.010496	0.99964	0.0105601
0.999638	0.0104961	0.99964	0.0105602
0.999638	0.0104963	0.99964	0.0105604
0.999638	0.0104964	0.99964	0.0105605
0.999638	0.0104967	0.99964	0.0105607
0.999638	0.0104967	0.99964	0.0105607
0.999638	0.0104968	0.99964	0.0105609
0.999638	0.010497	0.99964	0.0105611
0.999638	0.0104971	0.99964	0.0105612
0.999638	0.0104973	0.99964	0.0105614
0.999638	0.0104975	0.99964	0.0105615
0.999638	0.0104976	0.99964	0.0105616
0.999638	0.0104977	0.99964	0.0105618
0.999638	0.0104978	0.99964	0.0105619
0.999638	0.010498	0.99964	0.0105621
0.999638	0.0104981	0.99964	0.0105622
0.999638	0.0104982	0.99964	0.0105623
0.999638	0.0104983	0.99964	0.0105624
0.999638	0.0104985	0.99964	0.0105626
0.999638	0.0104986	0.99964	0.0105627
0.999638	0.0104987	0.99964	0.0105629
0.999638	0.0104988	0.99964	0.010563
0.999638	0.010499	0.99964	0.0105632
0.999638	0.010499	0.99964	0.0105633
0.999638	0.0104991	0.99964	0.0105634
0.999638	0.0104992	0.99964	0.0105635
0.999638	0.0104994	0.99964	0.0105637
0.999638	0.0104995	0.99964	0.0105638
0.999638	0.0104996	0.99964	0.010564
0.999638	0.0104999	0.99964	0.0105642
0.999638	0.0105001	0.99964	0.0105644
0.999638	0.0105002	0.99964	0.0105645
0.999638	0.0105003	0.99964	0.0105646
0.999638	0.0105005	0.99964	0.0105647
0.999638	0.0105006	0.99964	0.0105648
0.999638	0.0105007	0.99964	0.0105649
0.999638	0.0105009	0.99964	0.010565
0.999638	0.010501	0.99964	0.0105652
0.999638	0.0105012	0.99964	0.0105653
0.999638	0.0105014	0.99964	0.0105655
0.999638	0.0105015	0.99964	0.0105656
0.999638	0.0105017	0.99964	0.0105657
0.999638	0.0105019	0.99964	0.0105659
0.999638	0.0105022	0.99964	0.0105661
0.999638	0.0105023	0.99964	0.0105662
0.999638	0.0105024	0.99964	0.0105663
0.999638	0.0105025	0.99964	0.0105665
0.999638	0.0105028	0.99964	0.0105666
0.999638	0.0105029	0.99964	0.0105668
0.999638	0.0105031	0.99964	0.0105669
0.999638	0.0105032	0.99964	0.0105671
0.999638	0.0105033	0.99964	0.0105672
0.999638	0.0105035	0.99964	0.0105673
0.999638	0.0105036	0.99964	0.0105675
0.999638	0.0105037	0.99964	0.0105677
0.999638	0.0105039	0.99964	0.0105678
0.999638	0.0105041	0.99964	0.0105681
0.999638	0.0105042	0.99964	0.0105682
0.999638	0.0105044	0.99964	0.0105684
0.999638	0.0105045	0.99964	0.0105685
0.999638	0.0105046	0.99964	0.0105686
0.999638	0.0105049	0.99964	0.0105689
0.999638	0.0105051	0.99964	0.010569
0.999638	0.0105052	0.99964	0.0105691
0.999638	0.0105053	0.99964	0.0105692
0.999638	0.0105054	0.99964	0.0105693
0.999638	0.0105055	0.99964	0.0105694
0.999638	0.0105055	0.99964	0.0105695
0.999638	0.0105057	0.99964	0.0105696
0.999638	0.0105058	0.99964	0.0105697
0.999638	0.0105059	0.99964	0.0105698
0.999638	0.0105061	0.99964	0.01057
0.999638	0.0105062	0.99964	0.0105701
0.999638	0.0105063	0.99964	0.0105702
0.999638	0.0105065	0.99964	0.0105704
0.999638	0.0105066	0.99964	0.0105706
0.999638	0.0105068	0.99964	0.0105707
0.999638	0.010507	0.99964	0.0105708
0.999638	0.0105071	0.99964	0.010571
0.999638	0.0105074	0.99964	0.0105711
0.999638	0.0105074	0.99964	0.0105712
0.999638	0.0105076	0.99964	0.0105713
0.999638	0.0105076	0.99964	0.0105715
0.999638	0.0105078	0.99964	0.0105717
0.999638	0.010508	0.99964	0.0105718
0.999638	0.0105083	0.99964	0.0105721
0.999638	0.0105084	0.99964	0.0105723
0.999638	0.0105085	0.99964	0.0105724
0.999638	0.0105086	0.99964	0.0105725
0.999638	0.0105089	0.99964	0.0105727
0.999638	0.010509	0.99964	0.0105729
0.999638	0.0105091	0.99964	0.010573
0.999638	0.0105093	0.99964	0.0105733
0.999638	0.0105094	0.99964	0.0105734
0.999638	0.0105095	0.99964	0.0105735
0.999638	0.0105097	0.99964	0.0105737
0.999638	0.0105099	0.99964	0.0105738
0.999638	0.0105101	0.99964	0.010574
0.999638	0.0105103	0.99964	0.0105742
0.999638	0.0105106	0.99964	0.0105744
0.999638	0.0105108	0.99964	0.0105746
0.999638	0.0105109	0.99964	0.0105746
0.999638	0.010511	0.99964	0.0105748
0.999638	0.0105112	0.99964	0.010575
0.999638	0.0105114	0.99964	0.0105751
0.999638	0.0105116	0.99964	0.0105753
0.999638	0.0105117	0.99964	0.0105754
0.999638	0.0105118	0.99964	0.0105755
0.999638	0.0105118	0.99964	0.0105757
0.999638	0.010512	0.99964	0.0105759
0.999638	0.0105123	0.99964	0.010576
0.999638	0.0105124	0.99964	0.0105762
0.999638	0.0105124	0.99964	0.0105762
0.999638	0.0105126	0.99964	0.0105764
0.999638	0.0105127	0.99964	0.0105766
0.999638	0.0105129	0.99964	0.0105767
0.999638	0.0105131	0.99964	0.0105768
0.999638	0.0105131	0.99964	0.0105769
0.999638	0.0105133	0.99964	0.0105771
0.999638	0.0105136	0.99964	0.0105774
0.999638	0.0105137	0.99964	0.0105776
0.999638	0.010514	0.99964	0.0105778
0.999638	0.0105141	0.99964	0.0105779
0.999638	0.0105143	0.99964	0.010578
0.999638	0.0105144	0.99964	0.0105782
0.999638	0.0105145	0.99964	0.0105783
0.999638	0.0105146	0.99964	0.0105784
0.999638	0.0105149	0.99964	0.0105786
0.999638	0.010515	0.99964	0.0105787
0.999638	0.0105152	0.99964	0.0105789
0.999638	0.0105153	0.99964	0.010579
0.999638	0.0105154	0.99964	0.0105791
0.999638	0.0105155	0.99964	0.0105793
0.999638	0.0105157	0.99964	0.0105795
0.999638	0.0105158	0.99964	0.0105796
0.999638	0.0105158	0.99964	0.0105797
0.999638	0.0105159	0.99964	0.0105798
0.999638	0.010516	0.99964	0.0105798
0.999638	0.0105161	0.99964	0.01058
0.999638	0.0105163	0.99964	0.0105802
0.999638	0.0105164	0.99964	0.0105803
0.999638	0.0105166	0.99964	0.0105805
0.999638	0.0105167	0.99964	0.0105806
0.999638	0.0105169	0.99964	0.0105807
0.999638	0.010517	0.99964	0.0105808
0.999638	0.0105172	0.99964	0.010581
0.999638	0.0105174	0.99964	0.0105811
0.999638	0.0105175	0.99964	0.0105812
0.999638	0.0105177	0.99964	0.0105814
0.999638	0.0105178	0.99964	0.0105815
0.999638	0.0105179	0.99964	0.0105817
0.999638	0.010518	0.99964	0.0105818
0.999638	0.0105182	0.99964	0.0105819
0.999638	0.0105183	0.99964	0.010582
0.999638	0.0105185	0.99964	0.0105821
0.999638	0.0105187	0.99964	0.0105823
0.999638	0.0105189	0.99964	0.0105825
0.999638	0.0105191	0.99964	0.0105827
0.999638	0.0105193	0.99964	0.0105828
0.999638	0.0105194	0.99964	0.010583
0.999638	0.0105195	0.99964	0.0105831
0.999638	0.0105196	0.99964	0.0105832
0.999638	0.0105198	0.99964	0.0105834
0.999638	0.0105199	0.99964	0.0105836
0.999638	0.0105201	0.99964	0.0105837
0.999638	0.0105202	0.99964	0.0105838
0.999638	0.0105202	0.99964	0.0105839
0.999638	0.0105204	0.99964	0.0105841
0.999638	0.0105206	0.99964	0.0105842
0.999638	0.0105208	0.99964	0.0105844
0.999638	0.0105209	0.99964	0.0105845
0.999638	0.0105211	0.99964	0.0105846
0.999638	0.0105212	0.99964	0.0105847
0.999638	0.0105214	0.99964	0.0105849
0.999638	0.0105216	0.99964	0.0105851
0.999638	0.0105218	0.99964	0.0105852
0.999638	0.010522	0.99964	0.0105854
0.999638	0.0105221	0.99964	0.0105855
0.999638	0.0105222	0.99964	0.0105857
0.999638	0.0105223	0.99964	0.0105858
0.999638	0.0105224	0.99964	0.0105859
0.999638	0.0105226	0.99964	0.0105861
0.999638	0.0105228	0.99964	0.0105862
0.999638	0.0105229	0.99964	0.0105863
0.999638	0.010523	0.99964	0.0105864
0.999638	0.0105231	0.99964	0.0105865
0.999638	0.0105233	0.99964	0.0105867
0.999638	0.0105234	0.99964	0.0105869
0.999638	0.0105236	0.99964	0.010587
0.999638	0.0105238	0.99964	0.0105871
0.999638	0.0105238	0.99964	0.0105873
0.999638	0.010524	0.99964	0.0105874
0.999638	0.0105242	0.99964	0.0105875
0.999638	0.0105243	0.99964	0.0105877
0.999638	0.0105245	0.99964	0.0105879
0.999638	0.0105247	0.99964	0.010588
0.999638	0.0105249	0.99964	0.0105882
0.999638	0.010525	0.99964	0.0105883
0.999638	0.0105252	0.99964	0.0105885
0.999638	0.0105253	0.99964	0.0105886
0.999638	0.0105255	0.99964	0.0105888
0.999638	0.0105256	0.99964	0.0105889
0.999638	0.0105257	0.99964	0.010589
0.999638	0.0105258	0.99964	0.0105892
0.999638	0.0105259	0.99964	0.0105893
0.999638	0.010526	0.99964	0.0105894
0.999638	0.0105261	0.99964	0.0105895
0.999638	0.0105262	0.99964	0.0105897
0.999638	0.0105264	0.99964	0.0105898
0.999638	0.0105265	0.99964	0.01059
0.999638	0.0105267	0.99964	0.0105902
0.999638	0.0105268	0.99964	0.0105903
0.999638	0.0105268	0.99964	0.0105904
0.999638	0.0105269	0.99964	0.0105905
0.999638	0.010527	0.99964	0.0105907
0.999638	0.0105272	0.99964	0.0105908
0.999638	0.0105273	0.99964	0.0105909
0.999638	0.0105275	0.99964	0.0105911
0.999638	0.0105276	0.99964	0.0105913
0.999638	0.0105277	0.99964	0.0105914
0.999638	0.0105278	0.99964	0.0105915
0.999638	0.0105279	0.99964	0.0105916
0.999638	0.010528	0.99964	0.0105917
0.999638	0.0105282	0.99964	0.0105919
0.999638	0.0105284	0.99964	0.0105921
0.999638	0.0105287	0.99964	0.0105923
0.999638	0.0105288	0.99964	0.0105925
0.999638	0.0105289	0.99964	0.0105926
0.999638	0.0105291	0.99964	0.0105927
0.999638	0.0105293	0.99964	0.0105929
0.999638	0.0105296	0.99964	0.0105931
0.999638	0.0105298	0.99964	0.0105933
0.999638	0.01053	0.99964	0.0105935
0.999638	0.0105301	0.99964	0.0105936
0.999638	0.0105303	0.99964	0.0105937
0.999638	0.0105304	0.99964	0.0105939
0.999638	0.0105305	0.99964	0.0105941
0.999638	0.0105308	0.99964	0.0105943
0.999638	0.0105309	0.99964	0.0105944
0.999638	0.0105311	0.99964	0.0105946
0.999638	0.0105312	0.99964	0.0105947
0.999638	0.0105314	0.99964	0.0105948
0.999638	0.0105315	0.99964	0.0105949
0.999638	0.0105317	0.99964	0.0105951
0.999638	0.0105317	0.99964	0.0105951
0.999638	0.0105319	0.99964	0.0105953
0.999638	0.010532	0.99964	0.0105955
0.999638	0.0105322	0.99964	0.0105956
0.999638	0.0105324	0.99964	0.0105958
0.999638	0.0105324	0.99964	0.0105959
0.999638	0.0105326	0.99964	0.0105961
0.999638	0.0105328	0.99964	0.0105962
0.999638	0.010533	0.99964	0.0105964
0.999638	0.0105331	0.99964	0.0105965
0.999638	0.0105333	0.99964	0.0105967
0.999638	0.0105334	0.99964	0.0105968
0.999638	0.0105335	0.99964	0.0105969
0.999638	0.0105338	0.99964	0.0105971
0.999638	0.010534	0.99964	0.0105974
0.999638	0.0105341	0.99964	0.0105975
0.999638	0.0105344	0.99964	0.0105977
0.999638	0.0105346	0.99964	0.0105978
0.999638	0.0105348	0.99964	0.0105979
0.999638	0.0105349	0.99964	0.0105981
0.999638	0.0105351	0.99964	0.0105983
0.999638	0.0105353	0.99964	0.0105984
0.999638	0.0105354	0.99964	0.0105986
0.999638	0.0105356	0.99964	0.0105987
0.999638	0.0105357	0.99964	0.0105989
0.999638	0.0105358	0.99964	0.010599
0.999638	0.0105359	0.99964	0.0105991
0.999638	0.0105361	0.99964	0.0105993
0.999638	0.0105363	0.99964	0.0105994
0.999638	0.0105365	0.99964	0.0105997
0.999638	0.0105367	0.99964	0.0105998
0.999638	0.0105368	0.99964	0.0105999
0.999638	0.0105369	0.99964	0.0106
0.999638	0.0105369	0.99964	0.0106001
0.999638	0.010537	0.99964	0.0106002
0.999638	0.0105372	0.99964	0.0106004
0.999638	0.0105373	0.99964	0.0106005
0.999638	0.0105374	0.99964	0.0106006
0.999638	0.0105375	0.99964	0.0106008
0.999638	0.0105377	0.99964	0.0106009
0.999638	0.0105378	0.99964	0.010601
0.999638	0.0105379	0.99964	0.0106011
0.999638	0.0105381	0.99964	0.0106013
0.999638	0.0105382	0.99964	0.0106014
0.999638	0.0105382	0.99964	0.0106015
0.999638	0.0105384	0.99964	0.0106016
0.999638	0.0105385	0.99964	0.0106018
0.999638	0.0105386	0.99964	0.0106019
0.999638	0.0105388	0.99964	0.010602
0.999638	0.0105389	0.99964	0.0106022
0.999638	0.010539	0.99964	0.0106023
0.999638	0.0105391	0.99964	0.0106024
0.999638	0.0105392	0.99964	0.0106025
0.999638	0.0105394	0.99964	0.0106026
0.999638	0.0105395	0.99964	0.0106027
0.999638	0.0105397	0.99964	0.0106029
0.999638	0.0105399	0.99964	0.0106031
0.999638	0.0105401	0.99964	0.0106032
0.999638	0.0105403	0.99964	0.0106034
0.999638	0.0105405	0.99964	0.0106036
0.999638	0.0105406	0.99964	0.0106037
0.999638	0.0105407	0.99964	0.0106038
0.999638	0.0105408	0.99964	0.0106039
0.999638	0.0105409	0.99964	0.010604
0.999638	0.0105411	0.99964	0.0106041
0.999638	0.0105412	0.99964	0.0106042
0.999638	0.0105413	0.99964	0.0106044
0.999638	0.0105415	0.99964	0.0106045
0.999638	0.0105416	0.99964	0.0106046
0.999638	0.0105418	0.99964	0.0106047
0.999638	0.0105419	0.99964	0.0106049
0.999638	0.010542	0.99964	0.0106049
0.999638	0.0105421	0.99964	0.0106051
0.999638	0.0105422	0.99964	0.0106052
0.999638	0.0105423	0.99964	0.0106053
0.999638	0.0105424	0.99964	0.0106054
0.999638	0.0105425	0.99964	0.0106055
0.999638	0.0105427	0.99964	0.0106057
0.999638	0.0105428	0.99964	0.0106058
0.999638	0.0105431	0.99964	0.0106061
0.999638	0.0105432	0.99964	0.0106062
0.999638	0.0105433	0.99964	0.0106063
0.999638	0.0105433	0.99964	0.0106064
0.999638	0.0105434	0.99964	0.0106065
0.999638	0.0105437	0.99964	0.0106067
0.999638	0.0105437	0.99964	0.0106068
0.999638	0.0105439	0.99964	0.0106069
0.999638	0.010544	0.99964	0.010607
0.999638	0.0105441	0.99964	0.0106071
0.999638	0.0105442	0.99964	0.0106072
0.999638	0.0105444	0.99964	0.0106074
0.999638	0.0105445	0.99964	0.0106075
0.999638	0.0105446	0.99964	0.0106077
0.999638	0.0105448	0.99964	0.0106078
0.999638	0.0105449	0.99964	0.010608
0.999638	0.010545	0.99964	0.0106081
0.999638	0.0105451	0.99964	0.0106082
0.999638	0.0105452	0.99964	0.0106084
0.999638	0.0105454	0.99964	0.0106086
0.999638	0.0105456	0.99964	0.0106087
0.999638	0.0105458	0.99964	0.0106088
0.999638	0.0105459	0.99964	0.0106089
0.999638	0.010546	0.99964	0.0106091
0.999638	0.0105461	0.99964	0.0106092
0.999638	0.0105461	0.99964	0.0106093
0.999638	0.0105464	0.99964	0.0106095
0.999638	0.0105466	0.99964	0.0106097
0.999638	0.0105467	0.99964	0.0106098
0.999638	0.0105469	0.99964	0.0106099
0.999638	0.010547	0.99964	0.01061
0.999638	0.0105472	0.99964	0.0106102
0.999638	0.0105474	0.99964	0.0106103
0.999638	0.0105475	0.99964	0.0106105
0.999638	0.0105476	0.99964	0.0106107
0.999638	0.0105478	0.99964	0.0106108
0.999638	0.0105479	0.99964	0.0106109
0.999638	0.0105481	0.99964	0.010611
0.999638	0.0105482	0.99964	0.0106112
0.999638	0.0105485	0.99964	0.0106114
0.999638	0.0105485	0.99964	0.0106115
0.999638	0.0105489	0.99964	0.0106117
0.999638	0.010549	0.99964	0.0106119
0.999638	0.0105491	0.99964	0.010612
0.999638	0.0105492	0.99964	0.0106121
0.999638	0.0105494	0.99964	0.0106123
0.999638	0.0105495	0.99964	0.0106124
0.999638	0.0105496	0.99964	0.0106125
0.999638	0.0105498	0.99964	0.0106127
0.999638	0.01055	0.99964	0.0106128
0.999638	0.0105502	0.99964	0.010613
0.999638	0.0105504	0.99964	0.0106132
0.999638	0.0105505	0.99964	0.0106134
0.999638	0.0105506	0.99964	0.0106135
0.999638	0.0105509	0.99964	0.0106137
0.999638	0.0105511	0.99964	0.0106139
0.999638	0.0105513	0.99964	0.0106141
0.999638	0.0105515	0.99964	0.0106143
0.999638	0.0105515	0.99964	0.0106144
0.999638	0.0105517	0.99964	0.0106145
0.999638	0.0105518	0.99964	0.0106146
0.999638	0.010552	0.99964	0.0106149
0.999638	0.0105521	0.99964	0.010615
0.999638	0.0105524	0.99964	0.0106152
0.999638	0.0105525	0.99964	0.0106154
0.999638	0.0105528	0.99964	0.0106155
0.999638	0.0105529	0.99964	0.0106157
0.999638	0.0105532	0.99964	0.0106159
0.999638	0.0105533	0.99964	0.0106161
0.999638	0.0105535	0.99964	0.0106163
0.999638	0.0105536	0.99964	0.0106165
0.999638	0.0105538	0.99964	0.0106166
0.999638	0.0105539	0.99964	0.0106167
0.999638	0.010554	0.99964	0.0106169
0.999638	0.0105542	0.99964	0.0106171
0.999638	0.0105543	0.99964	0.0106173
0.999638	0.0105547	0.99964	0.0106175
0.999638	0.0105549	0.99964	0.0106177
0.999638	0.010555	0.99964	0.0106179
0.999638	0.0105551	0.99964	0.010618
0.999638	0.0105552	0.99964	0.0106181
0.999638	0.0105553	0.99964	0.0106183
0.999638	0.0105554	0.99964	0.0106184
0.999638	0.0105556	0.99964	0.0106186
0.999638	0.0105557	0.99964	0.0106188
0.999638	0.0105558	0.99964	0.0106189
0.999638	0.0105559	0.99964	0.010619
0.999638	0.0105561	0.99964	0.0106192
0.999638	0.0105563	0.99964	0.0106194
0.999638	0.0105565	0.99964	0.0106196
0.999638	0.0105566	0.99964	0.0106197
0.999638	0.0105567	0.99964	0.0106198
0.999638	0.0105568	0.99964	0.0106199
0.999638	0.0105569	0.99964	0.01062
0.999638	0.0105572	0.99964	0.0106202
0.999638	0.0105574	0.99964	0.0106204
0.999638	0.0105575	0.99964	0.0106205
0.999638	0.0105577	0.99964	0.0106207
0.999638	0.010558	0.99964	0.0106209
0.999638	0.0105582	0.99964	0.010621
0.999638	0.0105582	0.99964	0.0106212
0.999638	0.0105585	0.99964	0.0106214
0.999638	0.0105586	0.99964	0.0106215
0.999638	0.0105589	0.99964	0.0106217
0.999638	0.0105591	0.99964	0.010622
0.999638	0.0105592	0.99964	0.0106221
0.999638	0.0105594	0.99964	0.0106223
0.999638	0.0105595	0.99964	0.0106224
0.999638	0.0105597	0.99964	0.0106225
0.999638	0.0105598	0.99964	0.0106227
0.999638	0.0105599	0.99964	0.0106228
0.999638	0.01056	0.99964	0.0106229
0.999638	0.0105603	0.99964	0.0106232
0.999638	0.0105603	0.99964	0.0106233
0.999638	0.0105605	0.99964	0.0106234
0.999638	0.0105607	0.99964	0.0106235
0.999638	0.0105608	0.99964	0.0106237
0.999638	0.0105609	0.99964	0.0106238
0.999638	0.0105611	0.99964	0.010624
0.999638	0.0105612	0.99964	0.0106241
0.999638	0.0105615	0.99964	0.0106243
0.999638	0.0105616	0.99964	0.0106245
0.999638	0.0105617	0.99964	0.0106246
0.999638	0.0105618	0.99964	0.0106247
0.999638	0.0105621	0.99964	0.0106249
0.999638	0.0105622	0.99964	0.0106251
0.999638	0.0105624	0.99964	0.0106253
0.999638	0.0105625	0.99964	0.0106255
0.999638	0.0105627	0.99964	0.0106256
0.999638	0.0105628	0.99964	0.0106257
0.999638	0.010563	0.99964	0.0106259
0.999638	0.0105632	0.99964	0.0106261
0.999638	0.0105635	0.99964	0.0106263
0.999638	0.0105637	0.99964	0.0106265
0.999638	0.0105639	0.99964	0.0106266
0.999638	0.010564	0.99964	0.0106267
0.999638	0.0105641	0.99964	0.0106268
0.999638	0.0105642	0.99964	0.010627
0.999638	0.0105644	0.99964	0.0106272
0.999638	0.0105646	0.99964	0.0106274
0.999638	0.0105647	0.99964	0.0106275
0.999638	0.0105649	0.99964	0.0106277
0.999638	0.010565	0.99964	0.0106279
0.999638	0.0105651	0.99964	0.010628
0.999638	0.0105653	0.99964	0.0106282
0.999638	0.0105654	0.99964	0.0106283
0.999638	0.0105656	0.99964	0.0106285
0.999638	0.0105658	0.99964	0.0106287
0.999638	0.0105659	0.99964	0.0106288
0.999638	0.0105661	0.99964	0.0106289
0.999638	0.0105663	0.99964	0.0106291
0.999638	0.0105665	0.99964	0.0106293
0.999638	0.0105668	0.99964	0.0106295
0.999638	0.0105669	0.99964	0.0106296
0.999638	0.0105671	0.99964	0.0106297
0.999638	0.0105672	0.99964	0.0106298
0.999638	0.0105673	0.99964	0.0106299
0.999638	0.0105674	0.99964	0.01063
0.999638	0.0105676	0.99964	0.0106302
0.999638	0.0105677	0.99964	0.0106304
0.999638	0.0105679	0.99964	0.0106306
0.999638	0.0105681	0.99964	0.0106308
0.999638	0.0105682	0.99964	0.0106309
0.999638	0.0105683	0.99964	0.010631
0.999638	0.0105684	0.99964	0.0106311
0.999638	0.0105687	0.99964	0.0106313
0.999638	0.0105688	0.99964	0.0106314
0.999638	0.010569	0.99964	0.0106316
0.999638	0.0105691	0.99964	0.0106317
0.999638	0.0105693	0.99964	0.0106319
0.999638	0.0105695	0.99964	0.0106321
0.999638	0.0105697	0.99964	0.0106322
0.999638	0.01057	0.99964	0.0106325
0.999638	0.0105703	0.99964	0.0106327
0.999638	0.0105705	0.99964	0.0106329
0.999638	0.0105706	0.99964	0.0106331
0.999638	0.0105708	0.99964	0.0106334
0.999638	0.0105709	0.99964	0.0106334
0.999638	0.010571	0.99964	0.0106335
0.999638	0.0105712	0.99964	0.0106338
0.999638	0.0105713	0.99964	0.0106339
0.999638	0.0105715	0.99964	0.010634
0.999638	0.0105716	0.99964	0.0106342
0.999638	0.0105718	0.99964	0.0106344
0.999638	0.010572	0.99964	0.0106346
0.999638	0.0105722	0.99964	0.0106347
0.999638	0.0105724	0.99964	0.0106348
0.999638	0.0105726	0.99964	0.010635
0.999638	0.0105727	0.99964	0.0106352
0.999638	0.0105728	0.99964	0.0106353
0.999638	0.0105729	0.99964	0.0106354
0.999638	0.010573	0.99964	0.0106356
0.999638	0.0105731	0.99964	0.0106357
0.999638	0.0105733	0.99964	0.0106359
0.999638	0.0105734	0.99964	0.010636
0.999638	0.0105735	0.99964	0.0106362
0.999638	0.0105736	0.99964	0.0106363
0.999638	0.0105737	0.99964	0.0106365
0.999638	0.0105739	0.99964	0.0106366
0.999638	0.010574	0.99964	0.0106368
0.999638	0.0105744	0.99964	0.010637
0.999638	0.0105745	0.99964	0.0106371
0.999638	0.0105746	0.99964	0.0106372
0.999638	0.0105748	0.99964	0.0106374
0.999638	0.010575	0.99964	0.0106375
0.999638	0.010575	0.99964	0.0106376
0.999638	0.0105752	0.99964	0.0106377
0.999638	0.0105753	0.99964	0.0106379
0.999638	0.0105754	0.99964	0.010638
0.999638	0.0105756	0.99964	0.0106381
0.999638	0.0105758	0.99964	0.0106384
0.999638	0.0105759	0.99964	0.0106385
0.999638	0.010576	0.99964	0.0106386
0.999638	0.0105761	0.99964	0.0106387
0.999638	0.0105763	0.99964	0.010639
0.999638	0.0105764	0.99964	0.0106391
0.999638	0.0105766	0.99964	0.0106392
0.999638	0.0105767	0.99964	0.0106394
0.999638	0.0105769	0.99964	0.0106395
0.999638	0.0105771	0.99964	0.0106397
0.999638	0.0105772	0.99964	0.0106398
0.999638	0.0105774	0.99964	0.0106399
0.999638	0.0105775	0.99964	0.01064
0.999638	0.0105777	0.99964	0.0106402
0.999638	0.0105779	0.99964	0.0106404
0.999638	0.0105782	0.99964	0.0106406
0.999638	0.0105783	0.99964	0.0106408
0.999638	0.0105783	0.99964	0.0106409
0.999638	0.0105785	0.99964	0.0106411
0.999638	0.0105787	0.99964	0.0106412
0.999638	0.0105788	0.99964	0.0106414
0.999638	0.010579	0.99964	0.0106416
0.999638	0.0105791	0.99964	0.0106418
0.999638	0.0105792	0.99964	0.0106419
0.999638	0.0105794	0.99964	0.010642
0.999638	0.0105795	0.99964	0.0106421
0.999638	0.0105796	0.99964	0.0106423
0.999638	0.0105798	0.99964	0.0106424
0.999638	0.0105799	0.99964	0.0106425
0.999638	0.0105802	0.99964	0.0106428
0.999638	0.0105803	0.99964	0.0106429
0.999638	0.0105804	0.99964	0.0106431
0.999638	0.0105805	0.99964	0.0106431
0.999638	0.0105807	0.99964	0.0106432
0.999638	0.010581	0.99964	0.0106434
0.999638	0.010581	0.99964	0.0106436
0.999638	0.0105813	0.99964	0.0106438
0.999638	0.0105814	0.99964	0.010644
0.999638	0.0105816	0.99964	0.0106441
0.999638	0.0105817	0.99964	0.0106442
0.999638	0.0105818	0.99964	0.0106444
0.999638	0.010582	0.99964	0.0106445
0.999638	0.0105821	0.99964	0.0106446
0.999638	0.0105822	0.99964	0.0106448
0.999638	0.0105824	0.99964	0.0106449
0.999638	0.0105825	0.99964	0.010645
0.999638	0.0105827	0.99964	0.0106453
0.999638	0.0105828	0.99964	0.0106454
0.999638	0.010583	0.99964	0.0106456
0.999638	0.0105832	0.99964	0.0106458
0.999638	0.0105833	0.99964	0.0106459
0.999638	0.0105835	0.99964	0.0106461
0.999638	0.0105837	0.99964	0.0106462
0.999638	0.0105837	0.99964	0.0106464
0.999638	0.010584	0.99964	0.0106465
0.999638	0.0105841	0.99964	0.0106467
0.999638	0.0105843	0.99964	0.0106469
0.999638	0.0105844	0.99964	0.0106471
0.999638	0.0105845	0.99964	0.0106472
0.999638	0.0105847	0.99964	0.0106473
0.999638	0.0105848	0.99964	0.0106474
0.999638	0.0105849	0.99964	0.0106475
0.999638	0.010585	0.99964	0.0106476
0.999638	0.0105853	0.99964	0.0106479
0.999638	0.0105855	0.99964	0.010648
0.999638	0.0105855	0.99964	0.0106481
0.999638	0.0105856	0.99964	0.0106483
0.999638	0.0105859	0.99964	0.0106485
0.999638	0.010586	0.99964	0.0106486
0.999638	0.0105861	0.99964	0.0106487
0.999638	0.0105862	0.99964	0.0106489
0.999638	0.0105864	0.99964	0.010649
0.999638	0.0105866	0.99964	0.0106491
0.999638	0.0105867	0.99964	0.0106493
0.999638	0.0105868	0.99964	0.0106494
0.999638	0.0105869	0.99964	0.0106495
0.999638	0.0105872	0.99964	0.0106497
0.999638	0.0105873	0.99964	0.0106498
0.999638	0.0105874	0.99964	0.01065
0.999638	0.0105876	0.99964	0.0106501
0.999638	0.0105877	0.99964	0.0106503
0.999638	0.0105879	0.99964	0.0106504
0.999638	0.0105881	0.99964	0.0106506
0.999638	0.0105884	0.99964	0.0106509
0.999638	0.0105886	0.99964	0.0106511
0.999638	0.0105887	0.99964	0.0106512
0.999638	0.0105888	0.99964	0.0106513
0.999638	0.0105889	0.99964	0.0106514
0.999638	0.010589	0.99964	0.0106515
0.999638	0.0105892	0.99964	0.0106516
0.999638	0.0105894	0.99964	0.0106518
0.999638	0.0105895	0.99964	0.010652
0.999638	0.0105897	0.99964	0.0106522
0.999638	0.0105899	0.99964	0.0106524
0.999638	0.0105901	0.99964	0.0106525
0.999638	0.0105901	0.99964	0.0106526
0.999638	0.0105903	0.99964	0.0106528
0.999638	0.0105905	0.99964	0.010653
0.999638	0.0105907	0.99964	0.0106532
0.999638	0.0105908	0.99964	0.0106534
0.999638	0.0105909	0.99964	0.0106535
0.999638	0.0105911	0.99964	0.0106537
0.999638	0.0105911	0.99964	0.0106538
0.999638	0.0105912	0.99964	0.010654
0.999638	0.0105913	0.99964	0.0106541
0.999638	0.0105915	0.99964	0.0106543
0.999638	0.0105916	0.99964	0.0106544
0.999638	0.0105918	0.99964	0.0106546
0.999638	0.0105919	0.99964	0.0106547
0.999638	0.010592	0.99964	0.0106549
0.999638	0.0105921	0.99964	0.010655
0.999638	0.0105922	0.99964	0.0106551
0.999638	0.0105923	0.99964	0.0106553
0.999638	0.0105924	0.99964	0.0106554
0.999638	0.0105926	0.99964	0.0106556
0.999638	0.0105927	0.99964	0.0106557
0.999638	0.0105929	0.99964	0.0106559
0.999638	0.0105931	0.99964	0.0106562
0.999638	0.0105933	0.99964	0.0106563
0.999638	0.0105934	0.99964	0.0106565
0.999638	0.0105934	0.99964	0.0106566
0.999638	0.0105935	0.99964	0.0106567
0.999638	0.0105936	0.99964	0.0106568
0.999638	0.0105936	0.99964	0.0106569
0.999638	0.0105938	0.99964	0.010657
0.999638	0.010594	0.99964	0.0106572
0.999638	0.0105941	0.99964	0.0106573
0.999638	0.0105942	0.99964	0.0106574
0.999638	0.0105943	0.99964	0.0106575
0.999638	0.0105944	0.99964	0.0106576
0.999638	0.0105946	0.99964	0.0106577
0.999638	0.0105947	0.99964	0.0106578
0.999638	0.0105948	0.99964	0.010658
0.999638	0.0105949	0.99964	0.010658
0.999638	0.0105952	0.99964	0.0106583
0.999638	0.0105953	0.99964	0.0106584
0.999638	0.0105954	0.99964	0.0106585
0.999638	0.0105957	0.99964	0.0106587
0.999638	0.0105958	0.99964	0.0106588
0.999638	0.010596	0.99964	0.010659
0.999638	0.0105962	0.99964	0.0106592
0.999638	0.0105964	0.99964	0.0106594
0.999638	0.0105966	0.99964	0.0106595
0.999638	0.0105966	0.99964	0.0106596
0.999638	0.0105967	0.99964	0.0106597
0.999638	0.0105968	0.99964	0.0106598
0.999638	0.0105971	0.99964	0.01066
0.999638	0.0105972	0.99964	0.0106602
0.999638	0.0105973	0.99964	0.0106603
0.999638	0.0105975	0.99964	0.0106604
0.999638	0.0105975	0.99964	0.0106605
0.999638	0.0105978	0.99964	0.0106607
0.999638	0.0105979	0.99964	0.0106609
0.999638	0.0105981	0.99964	0.0106611
0.999638	0.0105983	0.99964	0.0106613
0.999638	0.0105984	0.99964	0.0106614
0.999638	0.0105985	0.99964	0.0106615
0.999638	0.0105986	0.99964	0.0106616
0.999638	0.0105987	0.99964	0.0106618
0.999638	0.0105989	0.99964	0.010662
0.999638	0.010599	0.99964	0.010662
0.999638	0.0105992	0.99964	0.0106622
0.999638	0.0105993	0.99964	0.0106623
0.999638	0.0105994	0.99964	0.0106624
0.999638	0.0105996	0.99964	0.0106625
0.999638	0.0105997	0.99964	0.0106627
0.999638	0.0105999	0.99964	0.0106628
0.999638	0.0106002	0.99964	0.010663
0.999638	0.0106003	0.99964	0.0106632
0.999638	0.0106004	0.99964	0.0106633
0.999638	0.0106006	0.99964	0.0106635
0.999638	0.0106007	0.99964	0.0106636
0.999638	0.0106008	0.99964	0.0106637
0.999638	0.0106009	0.99964	0.0106638
0.999638	0.0106011	0.99964	0.010664
0.999638	0.0106012	0.99964	0.0106642
0.999638	0.0106014	0.99964	0.0106643
0.999638	0.0106015	0.99964	0.0106644
0.999638	0.0106016	0.99964	0.0106646
0.999638	0.0106017	0.99964	0.0106648
0.999638	0.0106019	0.99964	0.0106649
0.999638	0.0106021	0.99964	0.010665
0.999638	0.0106023	0.99964	0.0106652
0.999638	0.0106024	0.99964	0.0106654
0.999638	0.0106025	0.99964	0.0106655
0.999638	0.0106027	0.99964	0.0106656
0.999638	0.0106028	0.99964	0.0106658
0.999638	0.0106029	0.99964	0.0106659
0.999638	0.010603	0.99964	0.0106661
0.999638	0.0106031	0.99964	0.0106662
0.999638	0.0106032	0.99964	0.0106663
0.999638	0.0106034	0.99964	0.0106665
0.999638	0.0106034	0.99964	0.0106665
0.999638	0.0106036	0.99964	0.0106667
0.999638	0.0106038	0.99964	0.0106669
0.999638	0.010604	0.99964	0.0106671
0.999638	0.0106042	0.99964	0.0106672
0.999638	0.0106044	0.99964	0.0106674
0.999638	0.0106045	0.99964	0.0106675
0.999638	0.0106047	0.99964	0.0106676
0.999638	0.0106049	0.99964	0.0106679
0.999638	0.0106051	0.99964	0.010668
0.999638	0.0106054	0.99964	0.0106682
0.999638	0.0106056	0.99964	0.0106684
0.999638	0.0106058	0.99964	0.0106686
0.999638	0.010606	0.99964	0.0106687
0.999638	0.0106061	0.99964	0.0106689
0.999638	0.0106063	0.99964	0.0106691
0.999638	0.0106065	0.99964	0.0106693
0.999638	0.0106067	0.99964	0.0106694
0.999638	0.0106069	0.99964	0.0106696
0.999638	0.010607	0.99964	0.0106697
0.999638	0.0106072	0.99964	0.0106699
0.999638	0.0106074	0.99964	0.01067
0.999638	0.0106075	0.99964	0.0106702
0.999638	0.0106077	0.99964	0.0106704
0.999638	0.0106078	0.99964	0.0106706
0.999638	0.0106081	0.99964	0.0106708
0.999638	0.0106081	0.99964	0.0106709
0.999638	0.0106082	0.99964	0.010671
0.999638	0.0106083	0.99964	0.0106712
0.999367	0.0107093	0.999191	0.010772
0.999367	0.0107096	0.999191	0.0107723
0.999367	0.0107097	0.999191	0.0107724
0.999367	0.0107098	0.999191	0.0107726
0.999367	0.01071	0.999191	0.0107727
0.999367	0.0107101	0.999191	0.0107729
0.999367	0.0107101	0.999191	0.010773
0.999367	0.0107103	0.999191	0.0107732
0.999367	0.0107104	0.999191	0.0107733
0.999367	0.0107106	0.999191	0.0107735
0.999367	0.0107108	0.999191	0.0107736
0.999367	0.0107109	0.999191	0.0107737
0.999367	0.0107109	0.999191	0.0107738
0.999367	0.010711	0.999191	0.0107739
0.999367	0.0107111	0.999191	0.0107741
0.999367	0.0107112	0.999191	0.0107742
0.999367	0.0107113	0.999191	0.0107743
0.999367	0.0107114	0.999191	0.0107744
0.999367	0.0107115	0.999191	0.0107745
0.999367	0.0107117	0.999191	0.0107747
0.999367	0.0107118	0.999191	0.0107748
0.999367	0.010712	0.999191	0.010775
0.999367	0.0107122	0.999191	0.0107752
0.999367	0.0107124	0.999191	0.0107753
0.999367	0.0107126	0.999191	0.0107755
0.999367	0.0107127	0.999191	0.0107756
0.999367	0.0107128	0.999191	0.0107758
0.999367	0.010713	0.999191	0.0107759
0.999367	0.0107131	0.999191	0.010776
0.999367	0.0107132	0.999191	0.0107762
0.999367	0.0107133	0.999191	0.0107763
0.999367	0.0107135	0.999191	0.0107765
0.999367	0.0107136	0.999191	0.0107766
0.999367	0.0107137	0.999191	0.0107767
0.999367	0.0107138	0.999191	0.0107768
0.999367	0.010714	0.999191	0.0107771
0.999367	0.0107141	0.999191	0.0107772
0.999367	0.0107142	0.999191	0.0107774
0.999367	0.0107144	0.999191	0.0107775
0.999367	0.0107146	0.999191	0.0107777
0.999367	0.0107147	0.999191	0.0107778
0.999367	0.0107148	0.999191	0.010778
0.999367	0.0107149	0.999191	0.0107781
0.999367	0.0107151	0.999191	0.0107782
0.999367	0.0107151	0.999191	0.0107783
0.999367	0.0107153	0.999191	0.0107785
0.999367	0.0107154	0.999191	0.0107786
0.999367	0.0107155	0.999191	0.0107788
0.999367	0.0107158	0.999191	0.0107789
0.999367	0.010716	0.999191	0.0107791
0.999367	0.010716	0.999191	0.0107792
0.999367	0.0107162	0.999191	0.0107795
0.999367	0.0107164	0.999191	0.0107796
0.999367	0.0107165	0.999191	0.0107799
0.999367	0.0107167	0.999191	0.0107801
0.999367	0.0107168	0.999191	0.0107802
0.999367	0.0107169	0.999191	0.0107803
0.999367	0.010717	0.999191	0.0107805
0.999367	0.010717	0.999191	0.0107805
0.999367	0.0107172	0.999191	0.0107807
0.999367	0.0107173	0.999191	0.0107808
0.999367	0.0107176	0.999191	0.010781
0.999367	0.0107177	0.999191	0.0107812
0.999367	0.0107179	0.999191	0.0107814
0.999367	0.010718	0.999191	0.0107815
0.999367	0.0107181	0.999191	0.0107817
0.999367	0.0107183	0.999191	0.0107819
0.999367	0.0107184	0.999191	0.010782
0.999367	0.0107185	0.999191	0.0107821
0.999367	0.0107188	0.999191	0.0107823
0.999367	0.0107188	0.999191	0.0107824
0.999367	0.0107189	0.999191	0.0107825
0.999367	0.0107191	0.999191	0.0107826
0.999367	0.0107191	0.999191	0.0107827
0.999367	0.0107192	0.999191	0.0107829
0.999367	0.0107194	0.999191	0.0107831
0.999367	0.0107195	0.999191	0.0107832
0.999367	0.0107197	0.999191	0.0107834
0.999367	0.0107199	0.999191	0.0107836
0.999367	0.0107201	0.999191	0.0107838
0.999367	0.0107202	0.999191	0.0107839
0.999367	0.0107204	0.999191	0.0107841
0.999367	0.0107205	0.999191	0.0107842
0.999367	0.0107208	0.999191	0.0107844
0.999367	0.0107209	0.999191	0.0107845
0.999367	0.0107211	0.999191	0.0107847
0.999367	0.0107213	0.999191	0.0107848
0.999367	0.0107214	0.999191	0.010785
0.999367	0.0107216	0.999191	0.0107851
0.999367	0.0107218	0.999191	0.0107853
0.999367	0.010722	0.999191	0.0107854
0.999367	0.0107223	0.999191	0.0107856
0.999367	0.0107225	0.999191	0.0107858
0.999367	0.0107226	0.999191	0.0107859
0.999367	0.0107228	0.999191	0.0107861
0.999367	0.0107229	0.999191	0.0107862
0.999367	0.010723	0.999191	0.0107864
0.999367	0.0107231	0.999191	0.0107865
0.999367	0.0107232	0.999191	0.0107867
0.999367	0.0107233	0.999191	0.0107868
0.999367	0.0107234	0.999191	0.0107869
0.999367	0.0107235	0.999191	0.010787
0.999367	0.0107236	0.999191	0.0107871
0.999367	0.0107238	0.999191	0.0107873
0.999367	0.0107239	0.999191	0.0107874
0.999367	0.0107241	0.999191	0.0107876
0.999367	0.0107242	0.999191	0.0107877
0.999367	0.0107245	0.999191	0.0107879
0.999367	0.0107246	0.999191	0.0107881
0.999367	0.0107247	0.999191	0.0107882
0.999367	0.0107249	0.999191	0.0107883
0.999367	0.0107251	0.999191	0.0107885
0.999367	0.0107251	0.999191	0.0107886
0.999367	0.0107252	0.999191	0.0107888
0.999367	0.0107252	0.999191	0.0107888
0.999367	0.0107255	0.999191	0.010789
0.999367	0.0107257	0.999191	0.0107892
0.999367	0.0107258	0.999191	0.0107893
0.999367	0.010726	0.999191	0.0107895
0.999367	0.0107261	0.999191	0.0107898
0.999367	0.0107263	0.999191	0.0107899
0.999367	0.0107263	0.999191	0.0107901
0.999367	0.0107265	0.999191	0.0107902
0.999367	0.0107267	0.999191	0.0107903
0.999367	0.0107268	0.999191	0.0107905
0.999367	0.0107269	0.999191	0.0107906
0.999367	0.0107272	0.999191	0.0107908
0.999367	0.0107274	0.999191	0.0107909
0.999367	0.0107274	0.999191	0.010791
0.999367	0.0107276	0.999191	0.0107912
0.999367	0.0107277	0.999191	0.0107913
0.999367	0.0107279	0.999191	0.0107914
0.999367	0.0107281	0.999191	0.0107916
0.999367	0.0107283	0.999191	0.0107917
0.999367	0.0107285	0.999191	0.010792
0.999367	0.0107288	0.999191	0.0107922
0.999367	0.0107289	0.999191	0.0107923
0.999367	0.010729	0.999191	0.0107924
0.999367	0.0107292	0.999191	0.0107926
0.999367	0.0107293	0.999191	0.0107928
0.999367	0.0107295	0.999191	0.0107929
0.999367	0.0107298	0.999191	0.0107932
0.999367	0.0107299	0.999191	0.0107932
0.999367	0.0107301	0.999191	0.0107934
0.999367	0.0107302	0.999191	0.0107936
0.999367	0.0107304	0.999191	0.0107938
0.999367	0.0107305	0.999191	0.0107939
0.999367	0.0107306	0.999191	0.010794
0.999367	0.0107309	0.999191	0.0107943
0.999367	0.0107311	0.999191	0.0107945
0.999367	0.0107312	0.999191	0.0107947
0.999367	0.0107313	0.999191	0.0107948
0.999367	0.0107315	0.999191	0.0107949
0.999367	0.0107315	0.999191	0.010795
0.999367	0.0107317	0.999191	0.0107951
0.999367	0.0107319	0.999191	0.0107953
0.999367	0.010732	0.999191	0.0107954
0.999367	0.0107322	0.999191	0.0107956
0.999367	0.0107322	0.999191	0.0107957
0.999367	0.0107322	0.999191	0.0107958
0.999367	0.0107323	0.999191	0.0107959
0.999367	0.0107325	0.999191	0.0107961
0.999367	0.0107327	0.999191	0.0107963
0.999367	0.0107329	0.999191	0.0107964
0.999367	0.010733	0.999191	0.0107965
0.999367	0.0107331	0.999191	0.0107967
0.999367	0.0107332	0.999191	0.0107968
0.999367	0.0107334	0.999191	0.010797
0.999367	0.0107336	0.999191	0.0107972
0.999367	0.0107337	0.999191	0.0107972
0.999367	0.0107337	0.999191	0.0107973
0.999367	0.010734	0.999191	0.0107975
0.999367	0.0107341	0.999191	0.0107975
0.999367	0.0107341	0.999191	0.0107977
0.999367	0.0107343	0.999191	0.0107978
0.999367	0.0107345	0.999191	0.010798
0.999367	0.0107346	0.999191	0.0107982
0.999367	0.0107348	0.999191	0.0107983
0.999367	0.010735	0.999191	0.0107984
0.999367	0.0107351	0.999191	0.0107986
0.999367	0.0107352	0.999191	0.0107987
0.999367	0.0107354	0.999191	0.0107988
0.999367	0.0107355	0.999191	0.0107989
0.999367	0.0107356	0.999191	0.0107992
0.999367	0.0107359	0.999191	0.0107993
0.999367	0.010736	0.999191	0.0107995
0.999367	0.0107361	0.999191	0.0107996
0.999367	0.0107363	0.999191	0.0107997
0.999367	0.0107364	0.999191	0.0107999
0.999367	0.0107365	0.999191	0.0108
0.999367	0.0107366	0.999191	0.0108002
0.999367	0.0107368	0.999191	0.0108003
0.999367	0.010737	0.999191	0.0108006
0.999367	0.0107371	0.999191	0.0108007
0.999367	0.0107374	0.999191	0.0108009
0.999367	0.0107376	0.999191	0.0108011
0.999367	0.0107379	0.999191	0.0108013
0.999367	0.010738	0.999191	0.0108014
0.999367	0.0107381	0.999191	0.0108015
0.999367	0.0107383	0.999191	0.0108017
0.999367	0.0107384	0.999191	0.0108018
0.999367	0.0107386	0.999191	0.0108021
0.999367	0.0107387	0.999191	0.0108022
0.999367	0.0107389	0.999191	0.0108024
0.999367	0.010739	0.999191	0.0108025
0.999367	0.0107392	0.999191	0.0108027
0.999367	0.0107394	0.999191	0.0108029
0.999367	0.0107395	0.999191	0.010803
0.999367	0.0107396	0.999191	0.0108032
0.999367	0.0107398	0.999191	0.0108034
0.999367	0.0107399	0.999191	0.0108035
0.999367	0.0107401	0.999191	0.0108037
0.999367	0.0107402	0.999191	0.0108037
0.999367	0.0107404	0.999191	0.0108039
0.999367	0.0107405	0.999191	0.010804
0.999367	0.0107407	0.999191	0.0108042
0.999367	0.0107408	0.999191	0.0108043
0.999367	0.0107411	0.999191	0.0108045
0.999367	0.0107412	0.999191	0.0108047
0.999367	0.0107414	0.999191	0.0108048
0.999367	0.0107416	0.999191	0.010805
0.999367	0.0107417	0.999191	0.0108051
0.999367	0.0107419	0.999191	0.0108053
0.999367	0.010742	0.999191	0.0108055
0.999367	0.0107421	0.999191	0.0108056
0.999367	0.0107423	0.999191	0.0108058
0.999367	0.0107424	0.999191	0.0108059
0.999367	0.0107427	0.999191	0.0108061
0.999367	0.0107428	0.999191	0.0108062
0.999367	0.010743	0.999191	0.0108065
0.999367	0.0107431	0.999191	0.0108066
0.999367	0.0107433	0.999191	0.0108067
0.999367	0.0107435	0.999191	0.010807
0.999367	0.0107438	0.999191	0.0108072
0.999367	0.010744	0.999191	0.0108074
0.999367	0.0107443	0.999191	0.0108076
0.999367	0.0107444	0.999191	0.0108078
0.999367	0.0107446	0.999191	0.0108079
0.999367	0.0107447	0.999191	0.010808
0.999367	0.0107449	0.999191	0.0108082
0.999367	0.010745	0.999191	0.0108083
0.999367	0.0107451	0.999191	0.0108085
0.999367	0.0107452	0.999191	0.0108085
0.999367	0.0107455	0.999191	0.0108087
0.999367	0.0107456	0.999191	0.0108088
0.999367	0.0107458	0.999191	0.010809
0.999367	0.010746	0.999191	0.0108091
0.999367	0.0107461	0.999191	0.0108092
0.999367	0.0107462	0.999191	0.0108094
0.999367	0.0107464	0.999191	0.0108096
0.999367	0.0107466	0.999191	0.0108097
0.999367	0.0107467	0.999191	0.0108099
0.999367	0.0107468	0.999191	0.01081
0.999367	0.010747	0.999191	0.0108101
0.999367	0.0107472	0.999191	0.0108103
0.999367	0.0107473	0.999191	0.0108105
0.999367	0.0107474	0.999191	0.0108106
0.999367	0.0107476	0.999191	0.0108108
0.999367	0.0107477	0.999191	0.010811
0.999367	0.0107479	0.999191	0.0108111
0.999367	0.010748	0.999191	0.0108113
0.999367	0.0107483	0.999191	0.0108115
0.999367	0.0107484	0.999191	0.0108116
0.999367	0.0107485	0.999191	0.0108118
0.999367	0.0107486	0.999191	0.0108119
0.999367	0.0107487	0.999191	0.010812
0.999367	0.0107489	0.999191	0.0108122
0.999367	0.0107491	0.999191	0.0108124
0.999367	0.0107492	0.999191	0.0108124
0.999367	0.0107493	0.999191	0.0108126
0.999367	0.0107495	0.999191	0.0108127
0.999367	0.0107497	0.999191	0.0108129
0.999367	0.0107499	0.999191	0.0108131
0.999367	0.0107501	0.999191	0.0108133
0.999367	0.0107502	0.999191	0.0108135
0.999367	0.0107504	0.999191	0.0108136
0.999367	0.0107506	0.999191	0.0108138
0.999367	0.0107507	0.999191	0.010814
0.999367	0.0107509	0.999191	0.0108142
0.999367	0.010751	0.999191	0.0108143
0.999367	0.0107511	0.999191	0.0108144
0.999367	0.0107513	0.999191	0.0108146
0.999367	0.0107513	0.999191	0.0108146
0.999367	0.0107515	0.999191	0.0108148
0.999367	0.0107515	0.999191	0.0108149
0.999367	0.0107517	0.999191	0.010815
0.999367	0.0107519	0.999191	0.0108153
0.999367	0.0107521	0.999191	0.0108154
0.999367	0.0107522	0.999191	0.0108157
0.999367	0.0107525	0.999191	0.0108158
0.999367	0.0107526	0.999191	0.0108159
0.999367	0.0107527	0.999191	0.0108161
0.999367	0.0107529	0.999191	0.0108163
0.999367	0.010753	0.999191	0.0108165
0.999367	0.0107531	0.999191	0.0108166
0.999367	0.0107532	0.999191	0.0108167
0.999367	0.0107535	0.999191	0.0108169
0.999367	0.0107537	0.999191	0.0108171
0.999367	0.0107539	0.999191	0.0108173
0.999367	0.0107541	0.999191	0.0108175
0.999367	0.0107543	0.999191	0.0108177
0.999367	0.0107544	0.999191	0.0108178
0.999367	0.0107546	0.999191	0.010818
0.999367	0.0107547	0.999191	0.0108182
0.999367	0.0107548	0.999191	0.0108183
0.999367	0.010755	0.999191	0.0108184
0.999367	0.0107552	0.999191	0.0108186
0.999367	0.0107554	0.999191	0.0108188
0.999367	0.0107555	0.999191	0.0108189
0.999367	0.0107557	0.999191	0.0108192
0.999367	0.010756	0.999191	0.0108194
0.999367	0.0107561	0.999191	0.0108195
0.999367	0.0107562	0.999191	0.0108196
0.999367	0.0107564	0.999191	0.0108197
0.999367	0.0107565	0.999191	0.0108199
0.999367	0.0107567	0.999191	0.0108201
0.999367	0.0107569	0.999191	0.0108203
0.999367	0.0107569	0.999191	0.0108204
0.999367	0.010757	0.999191	0.0108206
0.999367	0.0107572	0.999191	0.0108207
0.999367	0.0107574	0.999191	0.0108209
0.999367	0.0107576	0.999191	0.010821
0.999367	0.0107578	0.999191	0.0108212
0.999367	0.010758	0.999191	0.0108214
0.999367	0.0107581	0.999191	0.0108216
0.999367	0.0107583	0.999191	0.0108217
0.999367	0.0107585	0.999191	0.0108219
0.999367	0.0107586	0.999191	0.0108221
0.999367	0.0107588	0.999191	0.0108222
0.999367	0.0107591	0.999191	0.0108225
0.999367	0.0107593	0.999191	0.0108226
0.999367	0.0107594	0.999191	0.0108228
0.999367	0.0107597	0.999191	0.010823
0.999367	0.0107598	0.999191	0.0108231
0.999367	0.0107601	0.999191	0.0108233
0.999367	0.0107602	0.999191	0.0108234
0.999367	0.0107605	0.999191	0.0108236
0.999367	0.0107606	0.999191	0.0108238
0.999367	0.0107608	0.999191	0.0108239
0.999367	0.0107611	0.999191	0.0108241
0.999367	0.0107612	0.999191	0.0108242
0.999367	0.0107613	0.999191	0.0108244
0.999367	0.0107615	0.999191	0.0108245
0.999367	0.0107616	0.999191	0.0108247
0.999367	0.0107617	0.999191	0.0108248
0.999367	0.0107618	0.999191	0.0108249
0.999367	0.010762	0.999191	0.0108251
0.999367	0.0107621	0.999191	0.0108252
0.999367	0.0107623	0.999191	0.0108254
0.999367	0.0107625	0.999191	0.0108257
0.999367	0.0107626	0.999191	0.0108259
0.999367	0.0107628	0.999191	0.010826
0.999367	0.0107629	0.999191	0.0108261
0.999367	0.010763	0.999191	0.0108263
0.999367	0.0107632	0.999191	0.0108264
0.999367	0.0107634	0.999191	0.0108266
0.999367	0.0107636	0.999191	0.0108269
0.999367	0.0107638	0.999191	0.010827
0.999367	0.0107641	0.999191	0.0108272
0.999367	0.0107642	0.999191	0.0108274
0.999367	0.0107644	0.999191	0.0108276
0.999367	0.0107645	0.999191	0.0108277
0.999367	0.0107647	0.999191	0.0108279
0.999367	0.0107648	0.999191	0.0108281
0.999367	0.010765	0.999191	0.0108283
0.999367	0.0107652	0.999191	0.0108284
0.999367	0.0107652	0.999191	0.0108285
0.999367	0.0107654	0.999191	0.0108286
0.999367	0.0107655	0.999191	0.0108288
0.999367	0.0107658	0.999191	0.010829
0.999367	0.0107659	0.999191	0.0108292
0.999367	0.0107661	0.999191	0.0108294
0.999367	0.0107663	0.999191	0.0108295
0.999367	0.0107663	0.999191	0.0108296
0.999367	0.0107666	0.999191	0.0108298
0.999367	0.0107667	0.999191	0.0108299
0.999367	0.0107669	0.999191	0.01083
0.999367	0.0107671	0.999191	0.0108302
0.999367	0.0107672	0.999191	0.0108303
0.999367	0.0107674	0.999191	0.0108304
0.999367	0.0107676	0.999191	0.0108306
0.999367	0.0107678	0.999191	0.0108307
0.999367	0.0107679	0.999191	0.0108308
0.999367	0.010768	0.999191	0.0108309
0.999367	0.0107681	0.999191	0.010831
0.999367	0.0107683	0.999191	0.0108311
0.999367	0.0107684	0.999191	0.0108313
0.999367	0.0107686	0.999191	0.0108314
0.999367	0.0107689	0.999191	0.0108317
0.999367	0.010769	0.999191	0.0108318
0.999367	0.0107692	0.999191	0.0108319
0.999367	0.0107693	0.999191	0.010832
0.999367	0.0107694	0.999191	0.0108322
0.999367	0.0107696	0.999191	0.0108324
0.999367	0.0107697	0.999191	0.0108325
0.999367	0.01077	0.999191	0.0108327
0.999367	0.0107701	0.999191	0.0108328
0.999367	0.0107702	0.999191	0.010833
0.999367	0.0107704	0.999191	0.0108332
0.999367	0.0107705	0.999191	0.0108333
0.999367	0.0107708	0.999191	0.0108335
0.999367	0.010771	0.999191	0.0108336
0.999367	0.0107712	0.999191	0.0108338
0.999367	0.0107713	0.999191	0.0108339
0.999367	0.0107714	0.999191	0.0108341
0.999367	0.0107716	0.999191	0.0108343
0.999367	0.0107718	0.999191	0.0108344
0.999367	0.0107721	0.999191	0.0108346
0.999367	0.0107724	0.999191	0.0108349
0.999367	0.0107725	0.999191	0.010835
0.999367	0.0107726	0.999191	0.0108352
0.999367	0.0107727	0.999191	0.0108353
0.999367	0.0107729	0.999191	0.0108355
0.999367	0.010773	0.999191	0.0108357
0.999367	0.0107732	0.999191	0.0108359
0.999367	0.0107733	0.999191	0.0108359
0.999367	0.0107734	0.999191	0.0108361
0.999367	0.0107736	0.999191	0.0108363
0.999367	0.0107738	0.999191	0.0108364
0.999367	0.0107738	0.999191	0.0108366
0.999367	0.0107739	0.999191	0.0108367
0.999367	0.0107741	0.999191	0.0108369
0.999367	0.0107741	0.999191	0.0108369
0.999367	0.0107743	0.999191	0.0108371
0.999367	0.0107745	0.999191	0.0108373
0.999367	0.0107747	0.999191	0.0108375
0.999367	0.0107748	0.999191	0.0108376
0.999367	0.010775	0.999191	0.0108378
0.999367	0.0107751	0.999191	0.0108379
0.999367	0.0107753	0.999191	0.0108382
0.999367	0.0107755	0.999191	0.0108383
0.999367	0.0107756	0.999191	0.0108384
0.999367	0.0107758	0.999191	0.0108387
0.999367	0.0107759	0.999191	0.0108388
[truncated: 66,914 more rows]

## Sheet: Fig 3d
Week	AUC_RNN	AUC_Baseline	N_deaths
1	0.957791	0.907545	144
2	0.95399	0.892916	200
3	0.95502	0.899743	180
4	0.953637	0.899609	203
5	0.952005	0.898646	218
6	0.949753	0.897637	230
7	0.947819	0.896861	231
8	0.948584	0.896894	209
9	0.94735	0.895235	202
10	0.948327	0.896159	232
11	0.949835	0.896567	199
12	0.950172	0.897169	252
13	0.949814	0.89722	213
14	0.950216	0.898757	223
15	0.950425	0.898353	239
16	0.950859	0.898893	206
17	0.950862	0.899054	211
18	0.950332	0.898606	209
19	0.950032	0.899395	232
20	0.949265	0.898893	226
21	0.948745	0.898591	193
22	0.948465	0.898969	191
23	0.948139	0.898971	200
24	0.947691	0.898273	214
25	0.947452	0.897739	231
26	0.947225	0.897258	226
27	0.947339	0.897552	178
28	0.946857	0.897003	183
29	0.946858	0.897022	202
30	0.946595	0.896917	209
31	0.946327	0.896649	223
32	0.946224	0.896535	193
33	0.945794	0.896022	208
34	0.944862	0.894935	214
35	0.944936	0.895034	190
36	0.944995	0.895046	219
37	0.944539	0.894869	235
38	0.94451	0.894941	198
39	0.94453	0.89504	226
40	0.944347	0.895008	171
41	0.944618	0.89546	183
42	0.944393	0.895538	194
43	0.944289	0.895598	229
44	0.944011	0.895466	240
45	0.944205	0.895985	204
46	0.944222	0.896088	222
47	0.944252	0.896453	228
48	0.944422	0.896797	221
49	0.944302	0.896822	199
50	0.944042	0.896637	229
51	0.944055	0.896672	247
52	0.943921	0.897057	364

## Sheet: Fig 3e
			CUMULARTIVE DENSITIES							METADATA
Week	Cumulative density RNN, low risk (1-90%)	Cumulative density RNN, medium risk (91-95%)	Cumulative density RNN, high risk (96-100%)	Cumulative densityBaseline, low risk (1-90%)	Cumulative density Baseline, medium risk (91-95%)	Cumulative density Baseline, high risk (96-100%)		Measure	RNN, low risk (1-90%)	RNN, medium risk (91-95%)	RNN, high risk (96-100%)	Baseline, low risk (1-90%)	Baseline, medium risk (91-95%)	Baseline, high risk (96-100%)
1	1.55238e-05	0.000279428	0.00212366	3.82923e-05	0.000614731	0.00137841		Sample size	966256	53681	53681	966251	53682	53685
2	5.2781e-05	0.000558857	0.00489931	0.000106598	0.00108044	0.00340877		Event count	1918	1469	7736	3733	1869	5521
3	7.55493e-05	0.000950057	0.00745143	0.000155239	0.00169517	0.00527149		Censor count	964338	52212	45945	962518	51813	48164
4	0.000102457	0.00141577	0.010283	0.000225614	0.00223539	0.00724597
5	0.000135575	0.00188149	0.0132822	0.000298059	0.00292463	0.00931359
6	0.000169727	0.00244034	0.0163931	0.000374644	0.00361387	0.0115302
7	0.000209054	0.00294331	0.0194855	0.000450194	0.00439626	0.013691
8	0.000236997	0.0033904	0.0224288	0.000513324	0.00499236	0.0158517
9	0.000276324	0.00394926	0.024925	0.000589909	0.00551395	0.0177144
10	0.000303232	0.00432183	0.0283899	0.000661319	0.00627771	0.019987
11	0.000321861	0.0048248	0.0312587	0.000730659	0.0067993	0.0219242
12	0.000350839	0.00540228	0.034854	0.000808279	0.00748854	0.024532
13	0.000384991	0.00590526	0.0377042	0.000876584	0.00814053	0.0266182
14	0.000415004	0.00629645	0.040927	0.000931435	0.00879252	0.0291329
15	0.000447086	0.00685531	0.0442428	0.00101423	0.00950039	0.0313868
16	0.000475029	0.0074328	0.0469999	0.00107632	0.010171	0.0334358
17	0.000500902	0.00797303	0.0499246	0.00114049	0.0108603	0.035522
18	0.00053816	0.00840148	0.0527188	0.00120776	0.0114936	0.037571
19	0.000581626	0.00890445	0.0557553	0.00128228	0.0122574	0.0397877
20	0.000632338	0.00940743	0.0585496	0.00136507	0.0130025	0.0417621
21	0.00067063	0.00992903	0.060934	0.00143958	0.01358	0.0434386
22	0.000708922	0.0102085	0.0635234	0.00150478	0.0141947	0.0452082
23	0.000752389	0.0106742	0.066001	0.00157516	0.0147349	0.0471268
24	0.000792751	0.0112144	0.0687208	0.00165485	0.0154428	0.0489708
25	0.000839322	0.0116429	0.0717572	0.00174489	0.0161693	0.0509267
26	0.000883824	0.0123321	0.074477	0.00183596	0.0169144	0.0527522
27	0.000916941	0.0126861	0.0768428	0.00189288	0.0176223	0.0543355
28	0.000954198	0.0132822	0.0789851	0.00196326	0.0180694	0.0560305
29	0.000984211	0.0137293	0.0817608	0.00203467	0.0186468	0.0579305
30	0.00102871	0.0143254	0.084257	0.00211746	0.0192429	0.0597374
31	0.00107528	0.0147911	0.0871072	0.00220543	0.0200998	0.0614511
32	0.00111254	0.0153872	0.0894357	0.00228409	0.020696	0.0630344
33	0.00116222	0.0158529	0.0919506	0.00236791	0.0213293	0.0647667
34	0.001215	0.0164118	0.0944282	0.00245795	0.0219627	0.066499
35	0.00125019	0.016803	0.0969431	0.00252729	0.0225401	0.0682127
36	0.00129262	0.0173618	0.0997001	0.00261837	0.0231362	0.0700568
37	0.00133815	0.0180325	0.102588	0.00271151	0.0239373	0.0719568
38	0.00137231	0.0186658	0.105028	0.00277775	0.0246265	0.0737636
39	0.00141681	0.0192433	0.107859	0.00286365	0.025502	0.0755518
40	0.00144889	0.0198394	0.109871	0.00292678	0.0260795	0.0770234
41	0.00146959	0.0204169	0.11233	0.00298163	0.0266942	0.0788302
42	0.00151306	0.0208454	0.114733	0.00304683	0.0273276	0.080637
43	0.00155756	0.0214974	0.117546	0.00312652	0.0279423	0.0828537
44	0.00161551	0.0221866	0.120285	0.00321552	0.0289296	0.084735
45	0.00164967	0.0228759	0.122781	0.00327658	0.0296189	0.0867468
46	0.0016952	0.0235279	0.125445	0.00335524	0.0303081	0.0887771
47	0.00173556	0.0242544	0.128239	0.00342872	0.0310905	0.0909193
48	0.00176972	0.0249995	0.130996	0.00350323	0.0317052	0.09308
49	0.00181629	0.0253721	0.133492	0.00356947	0.0323945	0.0949055
50	0.00186183	0.0257447	0.136566	0.00365433	0.0331582	0.0968799
51	0.00191047	0.0265084	0.139528	0.00373505	0.0339034	0.0992829
52	0.00198498	0.0273654	0.144111	0.00386339	0.0348161	0.102841
53	0.00198498	0.0273654	0.144111	0.00386339	0.0348161	0.102841

## Sheet: Fig 3f
Probability percentile	RNN proportion of deaths	Baseline proportion of deaths
1	0	0.000372509
2	0	0
3	0	0.000245266
4	0	0
5	0	9.30233e-05
6	0	0
7	0	0.000186272
8	0	0
9	0	9.31966e-05
10	0	0
11	9.31446e-05	0
12	9.31359e-05	0
13	0	0
14	0.000372578	0
15	9.31446e-05	0.0002792
16	9.31446e-05	0.000186306
17	0.000186289	0.000279668
18	0.000186272	0.000186029
19	0.000465723	9.32923e-05
20	0.000372578	0.000279122
21	0.000279434	0.000839161
22	9.31359e-05	0.000372578
23	0	0.000372162
24	0.000372544	0.00121133
25	0	0.000371989
26	0.000372648	0.00093362
27	0	0.000836898
28	9.31446e-05	0.00121235
29	0.000279434	0.000558659
30	0.000186272	0.000837833
31	0.000186289	0.000559493
32	0.000279434	0.000651708
33	0.000186289	0.000930579
34	0.000279434	0.00037296
35	0.000465723	0.000931966
36	0.000186272	0.000837209
37	0.000558867	0.000745087
38	9.31446e-05	0.00074474
39	0.000465723	0.000932749
40	0.000372578	0.000837365
41	0.000465723	0.00139912
42	0.000931359	0.000837209
43	0.000279434	0.000839317
44	0.000558867	0.00120987
45	0.000838301	0.00149129
46	0.000372578	0.000744325
47	0.000652012	0.001305
48	0.000838223	0.00120998
49	0.000279434	0.00130548
50	0.00120874	0.00176892
51	0.000653168	0.00177074
52	0.000465723	0.000931012
53	0.000838223	0.00214093
54	0.00102459	0.00102574
55	0.000931446	0.00214093
56	0.000745156	0.00214292
57	0.000652012	0.00260829
58	0.00158346	0.00232558
59	0.000838223	0.00317016
60	0.000931446	0.002792
61	0.00130402	0.00307463
62	0.00121088	0.00363433
63	0.0016766	0.00316603
64	0.00158346	0.00297785
65	0.00149017	0.00372891
66	0.00242176	0.00400708
67	0.00139717	0.00465246
68	0.00186289	0.00521367
69	0.00149031	0.00587687
70	0.00204918	0.00623894
71	0.00242153	0.00641562
72	0.0025149	0.0076564
73	0.00307377	0.00800223
74	0.00353949	0.00698194
75	0.0025149	0.0090426
76	0.00232861	0.00828138
77	0.00502934	0.0100709
78	0.00586811	0.0111659
79	0.0052161	0.0109972
80	0.00540238	0.0117242
81	0.00735842	0.0119425
82	0.00745156	0.0111659
83	0.00763714	0.0141527
84	0.00717213	0.013511
85	0.00884873	0.0172478
86	0.0100596	0.0171354
87	0.00978018	0.0177724
88	0.0138785	0.0203377
89	0.0151811	0.0188029
90	0.0150894	0.0219801
91	0.0171386	0.0254356
92	0.0222615	0.0291515
93	0.0243107	0.0342804
94	0.0334389	0.0402941
95	0.0396759	0.0448999
96	0.0505775	0.0531469
97	0.0723733	0.065108
98	0.108141	0.0855147
99	0.176136	0.115768
100	0.313309	0.194765
