# Supplementary material for: Deep learning-based prediction of one-year mortality in Finland is an accurate but unfair aging marker
Source: Nat Aging. 2024 Jun 24;4(7):1014–27. doi: 10.1038/s43587-024-00657-5 (PMC11257968; doi:10.1038/s43587-024-00657-5)
Supplement: Supplementary file 6 — Statistical source data. [file 43587_2024_657_MOESM6_ESM.xlsx]

## Sheet: Fig 4a
Cause of death	Age	AUC RNN	AUC Baseline	Percentage	N cases	N controls	Total sample
Harmful events, intentional unclear	48.785	0.673961	0.563687	0.00162426	18	1062495	1062513
Poisoning accidents excl.Â alcohol poisoning	38.6209	0.682142	0.451492	0.00523371	58	1062495	1062553
Accidents on land	57.7866	0.695712	0.675917	0.00388017	43	1062495	1062538
Suicides	46.3336	0.702252	0.53918	0.0125429	139	1062495	1062634
Murder, murder or other intentional assault	43.9847	0.706466	0.507205	0.00207544	23	1062495	1062518
Fatal accidents	62.5512	0.810376	0.740579	0.00207544	23	1062495	1062518
Unknown and incompletely determined causes of death	63.7044	0.834824	0.758056	0.00288757	32	1062495	1062527
Other accidents and late effects of accidents	68.7487	0.875477	0.808062	0.00803104	89	1062495	1062584
Pneumonia	71.5971	0.89003	0.813344	0.00126331	14	1062495	1062509
Alcoholic diseases and accidental alcohol poisoning	60.7346	0.891746	0.725178	0.0311316	345	1062495	1062840
Other endocrine, nutritional and metabolic diseases	64.4802	0.898618	0.744565	0.00415088	46	1062495	1062541
Congenital malformations and chromosomal aberrations	57.7416	0.910681	0.659515	0.00378993	42	1062495	1062537
Tuberculosis	77.7064	0.913964	0.878973	0.000541419	6	1062495	1062501
Gastric cancer	73.7032	0.9164	0.862455	0.0086627	96	1062495	1062591
Other diseases	69.6009	0.917849	0.799993	0.0108284	120	1062495	1062615
Other cancers	73.5373	0.920292	0.85426	0.0344703	382	1062495	1062877
Primary liver cancer	75.1049	0.921972	0.887941	0.0101065	112	1062495	1062607
Pancreatic cancer	74.7032	0.92315	0.873394	0.0262588	291	1062495	1062786
Esophageal cancer	72.4041	0.925373	0.855664	0.0066775	74	1062495	1062569
Other infectious and parasitic diseases	79.5124	0.928328	0.898639	0.00351922	39	1062495	1062534
Kidney cancer	73.9004	0.929603	0.86613	0.00640679	71	1062495	1062566
Cancer of larynx, trachea and lung	74.3866	0.934527	0.877338	0.0457499	507	1062495	1063002
Cervical cancer	70.3746	0.935179	0.795316	0.00117307	13	1062495	1062508
Other than rheumatic and alcoholic heart diseases	79.617	0.940049	0.902692	0.0305901	339	1062495	1062834
Colon cancer	75.7699	0.941338	0.879461	0.01525	169	1062495	1062664
Gastrointestinal disorders excluding alcohol-related diseases	78.0812	0.942327	0.894617	0.0240029	266	1062495	1062761
Accidental falls and falls	81.5226	0.943292	0.925151	0.0184985	205	1062495	1062700
Influenza	79.5409	0.943447	0.913222	0.00153402	17	1062495	1062512
Rectal and anal cancer	73.9506	0.944129	0.866067	0.00550442	61	1062495	1062556
Other tumors	79.8821	0.944434	0.909922	0.00640679	71	1062495	1062566
Cerebrovascular Diseases	81.9158	0.945941	0.928268	0.073272	812	1062495	1063307
Ovarian cancer	73.4143	0.948274	0.83987	0.00505324	56	1062495	1062551
Ischemic heart disease	81.6699	0.949741	0.929839	0.158275	1754	1062495	1064249
Uterine cancer	76.0413	0.952455	0.862459	0.00406064	45	1062495	1062540
Other circulatory diseases	83.1607	0.952957	0.932996	0.0738134	818	1062495	1063313
Other diseases of the nervous system and senses	76.0807	0.953606	0.887341	0.0346508	384	1062495	1062879
Diabetes	71.0178	0.954564	0.835556	0.0104674	116	1062495	1062611
Skin melanoma	76.1972	0.954916	0.887809	0.00451182	50	1062495	1062545
Cancer of lymphatic and haematopoietic tissues	78.2612	0.955575	0.910057	0.0220177	244	1062495	1062739
Breast cancer	72.6803	0.955722	0.820794	0.0187692	208	1062495	1062703
COVID-19	82.2612	0.956105	0.932289	0.00857246	95	1062495	1062590
Asthma	82.1505	0.956735	0.93728	0.00126331	14	1062495	1062509
Cancer of the lip, oral cavity and pharynx	70.779	0.957632	0.841285	0.00469229	52	1062495	1062547
Bladder cancer	78.3941	0.958875	0.907818	0.00514348	57	1062495	1062552
Other respiratory diseases	80.6458	0.965639	0.927223	0.00613608	68	1062495	1062563
No death certificate	80.8416	0.967909	0.936037	0.00261686	29	1062495	1062524
Bronchitis and emphysema	75.9619	0.971829	0.897152	0.0221982	246	1062495	1062741
Urinary and genital diseases	78.6161	0.973436	0.911254	0.0039704	44	1062495	1062539
Prostate cancer	79.341	0.983599	0.934409	0.0174156	193	1062495	1062688
Dementia, Alzheimer's disease	87.9419	0.988994	0.971295	0.188233	2086	1062495	1064581

## Sheet: Fig 4b
Deciles	AUC RNN	AUC Baseline	N cases	N male cases	N female cases	N controls	Total sample	auc_males_RNN	auc_females_RNN	auc_males_Baseline	auc_females_Baseline
0-60	0.788762	0.560977	1113	797	316	1062495	1063608	0.77433	0.798477	0.567859	0.532907
60-68	0.90201	0.781897	1112	706	406	1062495	1063607	0.904678	0.894363	0.796477	0.751156
68-73	0.928105	0.860721	1112	678	434	1062495	1063607	0.928411	0.926519	0.875303	0.834047
73-77	0.946987	0.908746	1112	676	436	1062495	1063607	0.949204	0.943581	0.925274	0.888749
77-81	0.960646	0.942711	1113	628	485	1062495	1063608	0.963874	0.957107	0.954796	0.926537
81-84	0.969184	0.962088	1112	566	546	1062495	1063607	0.973448	0.965677	0.973327	0.950617
84-87	0.979093	0.976546	1112	515	597	1062495	1063607	0.983407	0.97589	0.985286	0.968999
87-90	0.983296	0.986373	1113	438	675	1062495	1063608	0.98513	0.982042	0.992813	0.982097
90-93	0.989209	0.99281	1111	350	761	1062495	1063606	0.990118	0.98849	0.996986	0.991416
93-108	0.993656	0.997833	1113	256	857	1062495	1063608	0.994838	0.992959	0.999205	0.997817

## Sheet: Fig 4c
Deciles	AUC RNN	AUC Baseline	N cases	N male cases	N female cases	N controls	Total sample	auc_males_RNN	auc_females_RNN	auc_males_Baseline	auc_females_Baseline
0-60	0.897874	0.781356	1113	797	316	758163	759276	0.88134	0.909784	0.769551	0.772063
60-68	0.848445	0.601122	1112	706	406	113382	114494	0.828238	0.855609	0.555643	0.564936
68-73	0.843848	0.581092	1112	678	434	68441	69553	0.811579	0.866903	0.517392	0.538667
73-77	0.835517	0.595391	1112	676	436	43518	44630	0.804431	0.852863	0.5319	0.541826
77-81	0.823342	0.594845	1113	628	485	28379	29492	0.797239	0.835462	0.51685	0.576511
81-84	0.795781	0.563902	1112	566	546	19331	20443	0.77646	0.802727	0.507098	0.526895
84-87	0.788285	0.559925	1112	515	597	13134	14246	0.781076	0.786367	0.502969	0.530739
87-90	0.757735	0.55551	1113	438	675	8709	9822	0.739746	0.764909	0.545166	0.537016
90-93	0.741847	0.546621	1111	350	761	5935	7046	0.743719	0.740462	0.552253	0.545311
93-108	0.694386	0.545461	1113	256	857	3456	4569	0.718429	0.686703	0.523474	0.562159
