# Supplementary material for: Deep learning-based prediction of one-year mortality in Finland is an accurate but unfair aging marker
Source: Nat Aging. 2024 Jun 24;4(7):1014–27. doi: 10.1038/s43587-024-00657-5 (PMC11257968; doi:10.1038/s43587-024-00657-5)
Supplement: Supplementary file 7 — Statistical source data. [file 43587_2024_657_MOESM7_ESM.xlsx]

## Sheet: Fig 5a
See Supplementary Figure 1 for Index key on the map
Index	Regional municipality	Municipality code	N sample	N cases	N controls	AUC	Lower 95% CI	Upper 95% CI
1	Helsinki	11	258037	2183	255854	0.942608	0.937854	0.947374
2	Raasepori	14	7197	106	7091	0.926336	0.901519	0.947201
3	Porvoo	15	9792	97	9695	0.925455	0.89755	0.94844
4	Loviisa	16	3020	44	2976	0.934094	0.904264	0.962406
5	Åboland-Turunmaa	21	3669	44	3625	0.945831	0.915701	0.971934
6	Salo	22	10321	143	10178	0.941061	0.924724	0.955734
7	Turku	23	56139	534	55605	0.94073	0.931087	0.949506
8	Vakka-Suomi	24	5286	65	5221	0.94731	0.922803	0.96793
9	Loimaa	25	5742	63	5679	0.920761	0.887917	0.946746
10	Rauma	41	11512	154	11358	0.945905	0.930743	0.957787
11	Pori	43	22490	294	22196	0.932948	0.919756	0.945357
12	Pohjois-Satakunta	44	3009	44	2965	0.964403	0.940339	0.981411
13	Hämeenlinna	51	15919	165	15754	0.929876	0.907548	0.947628
14	Riihimäki	52	7661	88	7573	0.921271	0.896946	0.942911
15	Forssa	53	5681	86	5595	0.925438	0.900902	0.948002
16	Luoteis-Pirkanmaa	61	2581	23	2558	0.889979	0.824552	0.949696
17	Etelä-Pirkanmaa	63	7256	83	7173	0.921822	0.891816	0.949941
18	Tampere	64	70641	624	70017	0.950535	0.942031	0.95794
19	Lounais-Pirkanmaa	68	4711	67	4644	0.917496	0.887565	0.945132
20	Ylä-Pirkanmaa	69	3978	75	3903	0.930764	0.903918	0.956125
21	Lahti	71	35679	458	35221	0.934247	0.922835	0.945349
22	Kouvola	81	14210	199	14011	0.94402	0.932919	0.95456
23	Kotka-Hamina	82	14306	215	14091	0.919616	0.898816	0.937381
24	Lappeenranta	91	15053	174	14879	0.946248	0.931975	0.958785
25	Imatra	93	7059	122	6937	0.922291	0.895945	0.943516
26	Mikkeli	101	12193	187	12006	0.940438	0.921848	0.955411
27	Savonlinna	103	7176	128	7048	0.927326	0.903181	0.948839
28	Pieksämäki	105	4230	72	4158	0.931341	0.904588	0.95388
29	Ylä-Savo	111	9219	152	9067	0.930115	0.90966	0.947357
30	Kuopio	112	24244	244	24000	0.943784	0.930622	0.956148
31	Koillis-Savo	113	1207	30	1177	0.926083	0.875133	0.962234
32	Varkaus	114	6052	69	5983	0.934542	0.906856	0.959117
33	Sisä-Savo	115	2304	48	2256	0.915743	0.870148	0.955893
34	Joensuu	122	21798	261	21537	0.934202	0.917609	0.949358
35	Keski-Karjala	124	2854	57	2797	0.943461	0.917478	0.966626
36	Pielisen Karjala	125	3641	92	3549	0.933254	0.916072	0.949522
37	Jyväskylä	131	32001	288	31713	0.947538	0.935351	0.95778
38	Joutsa	132	899	20	879	0.880603	0.774043	0.953558
39	Keuruu	133	1855	21	1834	0.927818	0.859705	0.977846
40	Jämsä	134	3414	47	3367	0.912467	0.857755	0.95861
41	Äänekoski	135	3843	47	3796	0.937493	0.896478	0.970575
42	Saarijärvi-Viitasaari	138	4804	67	4737	0.94878	0.918277	0.970724
43	Suupohja	141	3484	55	3429	0.918455	0.889858	0.946044
44	Seinäjoki	142	22171	229	21942	0.932469	0.914981	0.9476
45	Kuusiokunnat	144	3386	46	3340	0.954524	0.935299	0.971434
46	Järviseutu	146	3211	40	3171	0.937575	0.906971	0.965433
47	Vaasa	152	17964	202	17762	0.942149	0.926326	0.955946
48	Sydösterbotten	153	2782	44	2738	0.92585	0.893527	0.954429
49	Jakobstadsregionen	154	8114	95	8019	0.95287	0.933941	0.968312
50	Kaustinen	161	2461	39	2422	0.937189	0.881425	0.975836
51	Kokkola	162	8962	97	8865	0.940909	0.916424	0.962424
52	Oulu	171	42294	304	41990	0.940946	0.926176	0.953682
53	Oulunkaari	173	3822	57	3765	0.898399	0.859579	0.932993
54	Raahe	174	5695	62	5633	0.940864	0.915048	0.963174
55	Haapavesi-Siikalatva	175	2256	21	2235	0.939704	0.901701	0.969276
56	Nivala-Haapajärvi	176	4696	56	4640	0.927771	0.894697	0.951351
57	Ylivieska	177	7184	70	7114	0.93672	0.911047	0.959243
58	Koillismaa	178	3287	40	3247	0.908947	0.852889	0.950345
59	Kehys-Kainuu	181	3622	72	3550	0.913756	0.885085	0.939679
60	Kajaani	182	8800	116	8684	0.939131	0.919438	0.958266
61	Rovaniemi	191	11369	116	11253	0.921513	0.889358	0.947725
62	Kemi-Tornio	192	9633	117	9516	0.937087	0.91756	0.954078
63	Torniolaakso	193	1248	24	1224	0.892872	0.821671	0.953651
64	Itä-Lappi	194	2818	45	2773	0.916152	0.867766	0.953028
65	Tunturi-Lappi	196	2432	38	2394	0.919261	0.879196	0.954944
66	Pohjois-Lappi	197	2872	30	2842	0.906205	0.866415	0.9413
68	Ålands landsbygd	212	2419	27	2392	0.959526	0.922897	0.986221

## Sheet: Fig 5b
Group	AUC
RNN	0.942608
RNN	0.926336
RNN	0.925455
RNN	0.934094
RNN	0.945831
RNN	0.941061
RNN	0.94073
RNN	0.94731
RNN	0.920761
RNN	0.945905
RNN	0.932948
RNN	0.964403
RNN	0.929876
RNN	0.921271
RNN	0.925438
RNN	0.889979
RNN	0.921822
RNN	0.950535
RNN	0.917496
RNN	0.930764
RNN	0.934247
RNN	0.94402
RNN	0.919616
RNN	0.946248
RNN	0.922291
RNN	0.940438
RNN	0.927326
RNN	0.931341
RNN	0.930115
RNN	0.943784
RNN	0.926083
RNN	0.934542
RNN	0.915743
RNN	0.934202
RNN	0.943461
RNN	0.933254
RNN	0.947538
RNN	0.880603
RNN	0.927818
RNN	0.912467
RNN	0.937493
RNN	0.94878
RNN	0.918455
RNN	0.932469
RNN	0.954524
RNN	0.937575
RNN	0.942149
RNN	0.92585
RNN	0.95287
RNN	0.937189
RNN	0.940909
RNN	0.940946
RNN	0.898399
RNN	0.940864
RNN	0.939704
RNN	0.927771
RNN	0.93672
RNN	0.908947
RNN	0.913756
RNN	0.939131
RNN	0.921513
RNN	0.937087
RNN	0.892872
RNN	0.916152
RNN	0.919261
RNN	0.906205
RNN	0.959526
Baseline	0.890212
Baseline	0.870328
Baseline	0.866404
Baseline	0.892485
Baseline	0.874752
Baseline	0.881171
Baseline	0.883703
Baseline	0.911438
Baseline	0.876348
Baseline	0.897505
Baseline	0.872141
Baseline	0.921796
Baseline	0.880401
Baseline	0.836929
Baseline	0.872064
Baseline	0.812829
Baseline	0.887824
Baseline	0.893683
Baseline	0.877631
Baseline	0.856309
Baseline	0.889859
Baseline	0.899397
Baseline	0.846867
Baseline	0.890493
Baseline	0.869679
Baseline	0.87176
Baseline	0.885003
Baseline	0.851823
Baseline	0.866911
Baseline	0.88852
Baseline	0.865194
Baseline	0.888198
Baseline	0.841631
Baseline	0.86861
Baseline	0.918418
Baseline	0.845829
Baseline	0.899313
Baseline	0.770705
Baseline	0.89139
Baseline	0.849806
Baseline	0.869207
Baseline	0.885977
Baseline	0.873772
Baseline	0.889937
Baseline	0.905467
Baseline	0.907316
Baseline	0.895487
Baseline	0.868081
Baseline	0.902069
Baseline	0.902147
Baseline	0.896432
Baseline	0.870346
Baseline	0.840074
Baseline	0.875774
Baseline	0.881805
Baseline	0.849334
Baseline	0.876908
Baseline	0.837411
Baseline	0.82775
Baseline	0.888897
Baseline	0.879129
Baseline	0.856105
Baseline	0.861009
Baseline	0.831871
Baseline	0.896474
Baseline	0.887591
Baseline	0.940016

## Sheet: Fig 5c
Deciles	AUC RNN	95%_CI_low_auc_RNN	95%_CI_high_auc_RNN	AUC Baseline	95%_CI_low_auc_Baseline	95%_CI_high_auc_Baseline	N Sample	N Controls	N Cases
0-246	0.823875	0.810641	0.837275	0.749617	0.732608	0.765311	10503	9640	863
246-500	0.843505	0.830362	0.856518	0.750987	0.733779	0.768162	13275	12413	862
500-725	0.857348	0.844978	0.869829	0.752985	0.736345	0.770973	15632	14770	862
725-948	0.856201	0.843278	0.868394	0.747071	0.730043	0.763723	18823	17961	862
948-1163	0.860397	0.848349	0.870871	0.737696	0.719177	0.754663	20933	20071	862
1163-1401	0.873031	0.859904	0.8846	0.741059	0.723969	0.758704	24527	23665	862
1401-1633	0.865115	0.851987	0.877199	0.750774	0.732314	0.769342	26156	25294	862
1633-1922	0.867653	0.855104	0.880066	0.742285	0.723356	0.759129	29350	28488	862
1922-2463	0.871254	0.858474	0.883695	0.741842	0.723444	0.75926	34365	33503	862
2463->30000	0.873909	0.860836	0.886757	0.745127	0.72752	0.763155	35817	34955	862

## Sheet: Fig 5d
Deciles	TNR RNN	TPR RNN	ACC RNN	TNR Baseline	TPR Baseline	ACC Baseline	N Sample	N Controls	N Cases
0-246	0.269813	0.977984	0.328002	0.0667012	0.989571	0.142531	10503	9640	863
246-500	0.359865	0.962877	0.399021	0.0780633	0.986079	0.137024	13275	12413	862
500-725	0.43304	0.958237	0.462001	0.0919431	0.986079	0.141249	15632	14770	862
725-948	0.458326	0.943155	0.480529	0.0947609	0.980278	0.135313	18823	17961	862
948-1163	0.510488	0.939675	0.528161	0.109461	0.974478	0.145082	20933	20071	862
1163-1401	0.54756	0.925754	0.560851	0.121868	0.968677	0.151629	24527	23665	862
1401-1633	0.569503	0.909513	0.580708	0.11564	0.977958	0.144059	26156	25294	862
1633-1922	0.595619	0.901392	0.6046	0.112504	0.976798	0.137888	29350	28488	862
1922-2463	0.659165	0.87123	0.664484	0.0940811	0.969838	0.116048	34365	33503	862
2463->30000	0.650608	0.87935	0.656113	0.0567015	0.989559	0.0791524	35817	34955	862

## Sheet: Fig 5e
Deciles	N all codes	N SocDem codes	N medical codes
246-500	-0.0971849	-0.391077	0.0233164
500-725	-0.0789529	-0.33971	0.0247564
725-948	-0.0585567	-0.295621	0.0315199
948-1163	-0.0371536	-0.271469	0.0454346
1163-1401	-0.012155	-0.215968	0.0535547
1401-1633	0.0242414	-0.086674	0.0503594
1633-1922	0.0287743	0.0679665	0.00736253
1922-2463	0.0397725	0.267451	-0.044669
2463->30000	0.108759	0.633174	-0.0821634

## Sheet: Fig 5f
Model	Status	AUC RNN	95%_CI_low_auc RNN	95%_CI_high_auc RNN	N sample	N cases	N controls
RNN	Not married	0.85238	0.846795	0.855559	117781	6246	111535
RNN	Married	0.874492	0.869325	0.883284	127491	3147	124344
RNN	Not imigrated	0.871098	0.867855	0.873672	231337	8776	222561
RNN	Imigrated	0.85327	0.847174	0.872587	13935	617	13318
RNN	No MH diag.	0.856701	0.852525	0.862873	191890	4762	187128
RNN	MH diagnose	0.824453	0.820844	0.827975	54770	4672	50098
RNN	Low pension	0.854123	0.851767	0.862096	80043	4354	75689
RNN	High pension	0.871485	0.866138	0.876305	149925	4300	145625
Baseline	Not married	0.750202	0.747801	0.754207	117781	6246	111535
Baseline	Married	0.742618	0.734406	0.750882	127491	3147	124344
Baseline	Not imigrated	0.757345	0.755288	0.763846	231337	8776	222561
Baseline	Imigrated	0.756461	0.747736	0.768166	13935	617	13318
Baseline	No MH diag.	0.744404	0.739767	0.748826	191890	4762	187128
Baseline	MH diagnose	0.736559	0.730028	0.740977	54770	4672	50098
Baseline	Low pension	0.753698	0.740779	0.756172	80043	4354	75689
Baseline	High pension	0.743897	0.735872	0.746642	149925	4300	145625

## Sheet: Fig 5g
Unmarried	Low pension	MH diagnosis	Imigrated	Size (N)
FALSE	FALSE	FALSE	FALSE	78769
TRUE	FALSE	FALSE	FALSE	50804
FALSE	TRUE	FALSE	FALSE	24785
FALSE	FALSE	TRUE	FALSE	13095
FALSE	FALSE	FALSE	TRUE	3581
TRUE	TRUE	FALSE	FALSE	27548
TRUE	FALSE	TRUE	FALSE	16676
FALSE	TRUE	TRUE	FALSE	6557
TRUE	FALSE	FALSE	TRUE	2987
FALSE	TRUE	FALSE	TRUE	1951
FALSE	FALSE	TRUE	TRUE	584
TRUE	TRUE	TRUE	FALSE	15361
TRUE	TRUE	FALSE	TRUE	2335
TRUE	FALSE	TRUE	TRUE	991
FALSE	TRUE	TRUE	TRUE	427
TRUE	TRUE	TRUE	TRUE	1079

## Sheet: Fig 5h
Model	Number of attributes	AUC	95%_CI_low_auc	95%_CI_high_auc	N Sample	N Controls	N Cases
RNN	0	0.855435	0.844168	0.867857	72015	70916	1099
RNN	1	0.855305	0.847808	0.862344	92265	89524	2741
RNN	2	0.841987	0.836131	0.847777	56303	52902	3401
RNN	3	0.804114	0.795775	0.812715	19114	17152	1962
RNN	4	0.773092	0.724599	0.811876	1079	964	115
Baseline	0	0.710998	0.69538	0.727468	72015	70916	1099
Baseline	1	0.738556	0.726894	0.747928	92265	89524	2741
Baseline	2	0.730742	0.724193	0.738761	56303	52902	3401
Baseline	3	0.731353	0.721496	0.744567	19114	17152	1962
Baseline	4	0.714076	0.661136	0.755836	1079	964	115
