# Supplementary material for: Deep learning-based prediction of one-year mortality in Finland is an accurate but unfair aging marker
Source: Nat Aging. 2024 Jun 24;4(7):1014–27. doi: 10.1038/s43587-024-00657-5 (PMC11257968; doi:10.1038/s43587-024-00657-5)
Supplement: Supplementary file 8 — Statistical source data. [file 43587_2024_657_MOESM8_ESM.xlsx]

## Sheet: Fig 6a
Source	Mean absolute SHAP value
Surgical procedures	14.6122
Disease diagnoses	14.1404
Infectious diseases	12.8177
Primary procedures	12.1949
Primary encounter reasons	11.9797
Drug purchases	11.9307
Primary diagnoses	11.73
Socioeconomic status	11.1772
Plasce of residence	11.1318
Education level	10.5508
Education field	10.5244
Occupation	10.1537
Pension	10.0452

## Sheet: Fig 6b
Years from 2020	Mean absolute SHAP value
0	16.0117
1	13.9821
2	12.8787
3	12.4391
4	12.1693
5	11.9838
6	11.8011
7	11.7318
8	11.6696
9	11.5308
10	11.4981
11	11.3955
12	11.3655
13	11.3926
14	11.364
15	11.3982
16	11.3995
17	11.3145
18	11.1631
19	11.16
20	11.2805
21	11.234
22	11.1076
23	10.9764
24	11.0399
25	11.0188
26	10.9603
27	11.0481
28	10.7639
29	10.9068
30	11.0338
31	10.9857
32	11.0545
33	10.7843
34	11.0445
35	11.4039
36	11.1887
37	11.3126
38	10.5629
39	11.0153
40	11.3914
41	11.4393
42	11.3278
43	10.8423
44	10.9089
45	11.3129
46	11.7668
47	11.736
48	10.6697
49	10.9704
50	11.4054

## Sheet: Fig 6c
Source	Mean absolute SHAP value
Disease diagnoses	12.7905
Surgical procedures	12.4278
Primary procedures	11.8417
Primary encounter reasons	11.651
Primary diagnoses	11.5944
Drug purchases	11.5013
Infectious diseases	11.4094
Plasce of residence	10.9642
Socioeconomic status	10.9353
Education level	10.5834
Education field	10.553
Occupation	10.2264
Pension	9.51512

## Sheet: Fig 6d
Prevalence range	Mean absolute SHAP value
0.001-0.005	19.6297
0.005-0.013	18.9336
0.013-0.028	16.6363
0.028-0.059	16.7916
0.059-0.122	15.6395
0.122-0.253	14.7976
0.254-0.569	14.3113
0.570-1.621	13.4585
1.625-82.913	12.7694
