# Supplementary material for: Deep learning-based prediction of one-year mortality in Finland is an accurate but unfair aging marker
Source: Nat Aging. 2024 Jun 24;4(7):1014–27. doi: 10.1038/s43587-024-00657-5 (PMC11257968; doi:10.1038/s43587-024-00657-5)
Supplement: Supplementary file 9 — Statistical source data. [file 43587_2024_657_MOESM9_ESM.xlsx]

## Sheet: Extended_Data_Fig 1a
N modalities	Percentage
1	0.00918111
2	0.00622382
3	0.0187879
4	0.00959559
5	0.0244277
6	0.036432
7	0.0990492
8	0.186729
9	0.208209
10	0.282449
11	0.111792
12	0.00712358

## Sheet: Extended_Data_Fig 1b
See Supplementary Figure 1 for Index key on the map
Index	Regional municipality	Municipality code	N sample	N cases	N controls	AUC	Lower 95% CI	Upper 95% CI
1	Helsinki	11	258037	2183	255854	0.940987	0.93605	0.94561
2	Raasepori	14	7197	106	7091	0.929903	0.906896	0.949948
3	Porvoo	15	9792	97	9695	0.918704	0.889914	0.944408
4	Loviisa	16	3020	44	2976	0.93301	0.897943	0.9604
5	Åboland-Turunmaa	21	3669	44	3625	0.949749	0.920019	0.973361
6	Salo	22	10321	143	10178	0.941086	0.924457	0.955576
7	Turku	23	56139	534	55605	0.941672	0.932348	0.950503
8	Vakka-Suomi	24	5286	65	5221	0.946099	0.920457	0.967917
9	Loimaa	25	5742	63	5679	0.920434	0.888896	0.948514
10	Rauma	41	11512	154	11358	0.949866	0.937344	0.961455
11	Pori	43	22490	294	22196	0.934745	0.92248	0.946111
12	Pohjois-Satakunta	44	3009	44	2965	0.963061	0.93517	0.982767
13	Hämeenlinna	51	15919	165	15754	0.929684	0.908213	0.948683
14	Riihimäki	52	7661	88	7573	0.924326	0.900993	0.944867
15	Forssa	53	5681	86	5595	0.929788	0.905462	0.950469
16	Luoteis-Pirkanmaa	61	2581	23	2558	0.891644	0.832563	0.944558
17	Etelä-Pirkanmaa	63	7256	83	7173	0.92012	0.88424	0.950609
18	Tampere	64	70641	624	70017	0.948853	0.94042	0.956345
19	Lounais-Pirkanmaa	68	4711	67	4644	0.916876	0.884547	0.945889
20	Ylä-Pirkanmaa	69	3978	75	3903	0.926354	0.898751	0.949438
21	Lahti	71	35679	458	35221	0.932208	0.920128	0.943484
22	Kouvola	81	14210	199	14011	0.942524	0.930552	0.953913
23	Kotka-Hamina	82	14306	215	14091	0.915807	0.894158	0.934658
24	Lappeenranta	91	15053	174	14879	0.945281	0.930181	0.958341
25	Imatra	93	7059	122	6937	0.920798	0.894949	0.943051
26	Mikkeli	101	12193	187	12006	0.939432	0.922532	0.955425
27	Savonlinna	103	7176	128	7048	0.930554	0.908055	0.952121
28	Pieksämäki	105	4230	72	4158	0.935937	0.912507	0.955369
29	Ylä-Savo	111	9219	152	9067	0.929324	0.908474	0.947812
30	Kuopio	112	24244	244	24000	0.943681	0.930104	0.955024
31	Koillis-Savo	113	1207	30	1177	0.928745	0.885931	0.963242
32	Varkaus	114	6052	69	5983	0.929578	0.896905	0.956149
33	Sisä-Savo	115	2304	48	2256	0.917128	0.871433	0.957051
34	Joensuu	122	21798	261	21537	0.930857	0.91244	0.946924
35	Keski-Karjala	124	2854	57	2797	0.946553	0.920157	0.967893
36	Pielisen Karjala	125	3641	92	3549	0.927163	0.902744	0.947566
37	Jyväskylä	131	32001	288	31713	0.946129	0.933766	0.957612
38	Joutsa	132	899	20	879	0.8876	0.788416	0.95806
39	Keuruu	133	1855	21	1834	0.927715	0.86207	0.977166
40	Jämsä	134	3414	47	3367	0.903279	0.849082	0.951587
41	Äänekoski	135	3843	47	3796	0.934371	0.897576	0.967588
42	Saarijärvi-Viitasaari	138	4804	67	4737	0.944234	0.915515	0.968103
43	Suupohja	141	3484	55	3429	0.912601	0.880581	0.939522
44	Seinäjoki	142	22171	229	21942	0.930666	0.911937	0.946938
45	Kuusiokunnat	144	3386	46	3340	0.954654	0.933815	0.971255
46	Järviseutu	146	3211	40	3171	0.93353	0.89973	0.962345
47	Vaasa	152	17964	202	17762	0.944594	0.930869	0.95839
48	Sydösterbotten	153	2782	44	2738	0.920455	0.883027	0.953036
49	Jakobstadsregionen	154	8114	95	8019	0.95111	0.934166	0.967497
50	Kaustinen	161	2461	39	2422	0.942863	0.895825	0.975942
51	Kokkola	162	8962	97	8865	0.941947	0.917587	0.963434
52	Oulu	171	42294	304	41990	0.939854	0.925481	0.953513
53	Oulunkaari	173	3822	57	3765	0.906736	0.866333	0.943047
54	Raahe	174	5695	62	5633	0.941815	0.910418	0.962965
55	Haapavesi-Siikalatva	175	2256	21	2235	0.931373	0.883798	0.969127
56	Nivala-Haapajärvi	176	4696	56	4640	0.922783	0.894766	0.947179
57	Ylivieska	177	7184	70	7114	0.935923	0.910307	0.95812
58	Koillismaa	178	3287	40	3247	0.904597	0.848321	0.946486
59	Kehys-Kainuu	181	3622	72	3550	0.914096	0.883342	0.941957
60	Kajaani	182	8800	116	8684	0.933891	0.908165	0.95581
61	Rovaniemi	191	11369	116	11253	0.917202	0.883053	0.944519
62	Kemi-Tornio	192	9633	117	9516	0.931107	0.908431	0.951009
63	Torniolaakso	193	1248	24	1224	0.902778	0.826764	0.956983
64	Itä-Lappi	194	2818	45	2773	0.916	0.873532	0.951956
65	Tunturi-Lappi	196	2432	38	2394	0.922009	0.88134	0.956409
66	Pohjois-Lappi	197	2872	30	2842	0.900774	0.856722	0.939687
68	Ålands landsbygd	212	2419	27	2392	0.952666	0.903915	0.983943

## Sheet: Extended_Data_Fig 1c
Deciles	AUC RNN	AUC Baseline	N cases	N controls	N male cases	N female cases	Total sample	auc_males_RNN	auc_females_RNN	auc_males_Baseline	auc_females_Baseline
0-60	0.790829	0.500077	1113	1113	797	316	2226	0.773956	0.832634	0.500239	0.499389
60-68	0.825403	0.498402	1112	1112	706	406	2224	0.822083	0.841982	0.498492	0.496245
68-73	0.828514	0.499085	1112	1112	678	434	2224	0.808136	0.865866	0.499095	0.498036
73-77	0.821175	0.502121	1112	1112	676	436	2224	0.802959	0.85319	0.504942	0.502825
77-81	0.807438	0.499965	1113	1112	628	485	2225	0.79166	0.831222	0.497287	0.505713
81-84	0.77651	0.501171	1112	1113	566	546	2225	0.769428	0.78695	0.495121	0.509139
84-87	0.768967	0.504139	1112	1112	515	597	2224	0.775526	0.765778	0.502138	0.512769
87-90	0.754134	0.5005	1113	1112	438	675	2225	0.743839	0.761679	0.506865	0.498946
90-93	0.739096	0.505517	1111	1112	350	761	2223	0.74658	0.735039	0.496584	0.512189
93-108	0.687594	0.501694	1113	1113	256	857	2226	0.7379	0.671085	0.501389	0.501813
