# Supplementary material for: Deep learning-based prediction of one-year mortality in Finland is an accurate but unfair aging marker
Source: Nat Aging. 2024 Jun 24;4(7):1014–27. doi: 10.1038/s43587-024-00657-5 (PMC11257968; doi:10.1038/s43587-024-00657-5)
Supplement: Supplementary file 10 — Statistical source data. [file 43587_2024_657_MOESM10_ESM.xlsx]

## Sheet: Extended_Data_Fig 2a
Deciles	AUC RNN	95%_CI_low_auc_RNN	95%_CI_high_auc_RNN	AUC Baseline	95%_CI_low_auc_Baseline	95%_CI_high_auc_Baseline	N Sample	N Controls	N Cases
2-246	0.664692	0.639277	0.689489	0.498905	0.473295	0.525172	1720	860	860
247-504	0.701177	0.676868	0.726036	0.500188	0.47438	0.527634	1718	859	859
504-727	0.721908	0.699853	0.744895	0.500063	0.473363	0.528192	1718	859	859
727-950	0.726391	0.703505	0.749902	0.500718	0.471098	0.531738	1718	859	859
950-1165	0.729861	0.706285	0.754636	0.500721	0.471668	0.526039	1720	860	860
1165-1401	0.742423	0.718904	0.766309	0.50152	0.47457	0.527846	1718	859	859
1401-1633	0.733696	0.710855	0.757491	0.500426	0.474081	0.528758	1718	859	859
1633-1922	0.751328	0.726962	0.773353	0.500026	0.471489	0.52451	1718	859	859
1922-2463	0.753108	0.730369	0.773504	0.499724	0.471488	0.525842	1718	859	859
2463->10000	0.750871	0.72721	0.774088	0.499886	0.47235	0.526413	1720	860	860

## Sheet: Extended_Data_Fig 2b
Deciles	AUC RNN	95%_CI_low_auc_RNN	95%_CI_high_auc_RNN	AUC Baseline	95%_CI_low_auc_Baseline	95%_CI_high_auc_Baseline	N Sample	N Controls	N Cases
2-164	0.672642	0.638539	0.70546	0.499937	0.462442	0.537073	894	447	447
164-328	0.68071	0.646148	0.714855	0.500328	0.46315	0.538173	894	447	447
328-537	0.705379	0.671879	0.736106	0.500843	0.459034	0.539406	894	447	447
537-727	0.737254	0.704734	0.770086	0.500458	0.460115	0.542813	894	447	447
727-911	0.736453	0.705302	0.768422	0.500671	0.464183	0.537686	894	447	447
911-1090	0.707155	0.673437	0.741036	0.500756	0.463884	0.540772	894	447	447
1090-1297	0.76474	0.734214	0.796059	0.501186	0.465102	0.538395	894	447	447
1297-1520	0.738205	0.705887	0.769542	0.500045	0.46098	0.539186	894	447	447
1520-1868	0.753785	0.723182	0.786342	0.501164	0.460871	0.539836	894	447	447
1868->10000	0.745157	0.712822	0.774867	0.499332	0.461027	0.535033	894	447	447

## Sheet: Extended_Data_Fig 2c
Deciles	AUC RNN	95%_CI_low_auc_RNN	95%_CI_high_auc_RNN	AUC Baseline	95%_CI_low_auc_Baseline	95%_CI_high_auc_Baseline	N Sample	N Controls	N Cases
1-470	0.677872	0.643661	0.713974	0.50024	0.458591	0.53995	826	413	413
470-752	0.722146	0.686651	0.756298	0.499496	0.459407	0.539918	824	412	412
753-1032	0.707418	0.670874	0.742756	0.499661	0.459895	0.540766	824	412	412
1034-1298	0.734418	0.699885	0.770385	0.500533	0.458856	0.539621	824	412	412
1299-1525	0.732618	0.69958	0.768048	0.502152	0.464792	0.543243	826	413	413
1525-1739	0.750619	0.714823	0.781691	0.500018	0.459445	0.536557	824	412	412
1740-1967	0.76385	0.729877	0.794555	0.500038	0.460862	0.539795	824	412	412
1967-2320	0.746342	0.714744	0.7809	0.499779	0.458782	0.537608	824	412	412
2320-2910	0.763709	0.731417	0.795746	0.499682	0.464385	0.540346	824	412	412
2910->10000	0.752921	0.718059	0.786507	0.499716	0.459688	0.541102	826	413	413

## Sheet: Extended_Data_Fig 2d
Deciles	AUC RNN	95%_CI_low_auc_RNN	95%_CI_high_auc_RNN	AUC Baseline	95%_CI_low_auc_Baseline	95%_CI_high_auc_Baseline	N Sample	N Controls	N Cases
0-246	0.823476	0.809517	0.836063	0.749617	0.732884	0.766404	10503	9640	863
246-500	0.839538	0.826568	0.852587	0.750987	0.734265	0.766365	13275	12413	862
500-725	0.854312	0.84221	0.865489	0.752985	0.736939	0.770833	15632	14770	862
725-948	0.856995	0.84405	0.869515	0.747071	0.731165	0.764006	18823	17961	862
948-1163	0.857562	0.845611	0.870105	0.737696	0.720438	0.755323	20933	20071	862
1163-1401	0.873186	0.860365	0.884426	0.741059	0.724016	0.758974	24527	23665	862
1401-1633	0.863856	0.851781	0.875738	0.750774	0.734294	0.76713	26156	25294	862
1633-1922	0.867544	0.855349	0.879761	0.742285	0.724709	0.759411	29350	28488	862
1922-2463	0.869931	0.857325	0.883136	0.741842	0.723433	0.758998	34365	33503	862
2463->30000	0.87506	0.862167	0.887108	0.745127	0.726832	0.761693	35817	34955	862

## Sheet: Extended_Data_Fig 2e
Model	Status	AUC	95%_CI_low_auc	95%_CI_high_auc	N sample	N cases	N controls
RNN	Not married	0.734827	0.721968	0.747498	6294	3147	3147
RNN	Married	0.757833	0.747041	0.769948	6294	3147	3147
RNN	Not imigrated	0.711002	0.684112	0.739826	1232	616	616
RNN	Imigrated	0.715021	0.685211	0.742586	1232	616	616
RNN	No MH diag.	0.721485	0.711169	0.731483	9344	4672	4672
RNN	MH diagnose	0.673605	0.66346	0.684556	9344	4672	4672
RNN	Low pension	0.722982	0.712498	0.733945	8596	4298	4298
RNN	High pension	0.749561	0.739925	0.759801	8596	4298	4298
Baseline	Not married	0.500853	0.487198	0.514378	6294	3147	3147
Baseline	Married	0.499951	0.485757	0.514819	6294	3147	3147
Baseline	Not imigrated	0.500929	0.470225	0.535088	1232	616	616
Baseline	Imigrated	0.501142	0.468219	0.533876	1232	616	616
Baseline	No MH diag.	0.500232	0.488281	0.512327	9344	4672	4672
Baseline	MH diagnose	0.50062	0.488967	0.513201	9344	4672	4672
Baseline	Low pension	0.500067	0.487676	0.511189	8596	4298	4298
Baseline	High pension	0.500591	0.489106	0.513628	8596	4298	4298
