# Supplementary material for: Deep learning-based prediction of one-year mortality in Finland is an accurate but unfair aging marker
Source: Nat Aging. 2024 Jun 24;4(7):1014–27. doi: 10.1038/s43587-024-00657-5 (PMC11257968; doi:10.1038/s43587-024-00657-5)
Supplement: Supplementary file 11 — Statistical source data. [file 43587_2024_657_MOESM11_ESM.xlsx]

## Sheet: Extended_Data_Fig 3
Feature category	AUC
Geographic	0.920736
Education level	0.919973
Education field	0.919673
Occupation	0.917935
Socioeconomic status	0.920283
Pension	0.919742
Infectious diseases	0.920522
Drug purchases	0.935204
Primary procedures	0.922206
Primary encounter reasons	0.925192
Primary diagnoses	0.926189
Surgical procedures	0.927356
Disease diagnoses	0.936834
Baseline	0.919652
Sociodemographic	0.922219
Primary	0.929748
Secondary	0.940569
Medical	0.941934
Non-longitudinal features	0.878875
Longitudinal features	0.943217
All features	0.944086
