# Supplementary material for: Deep learning-based prediction of one-year mortality in Finland is an accurate but unfair aging marker
Source: Nat Aging. 2024 Jun 24;4(7):1014–27. doi: 10.1038/s43587-024-00657-5 (PMC11257968; doi:10.1038/s43587-024-00657-5)
Supplement: Supplementary file 12 — Statistical source data. [file 43587_2024_657_MOESM12_ESM.xlsx]

## Sheet: Extended_Data_Fig 5
Age	N codes males	N codes females
10-13	65.3678	57.1365
13-15	65.4816	61.0489
15-18	63.3508	67.064
18-21	57.9807	70.9125
21-24	48.7947	71.7466
24-26	40.6827	72.2103
26-29	36.5138	72.9041
29-31	35.4394	75.0539
31-34	36.0198	77.5244
34-36	36.777	80.5261
36-38	38.4361	81.428
38-41	40.3992	79.7904
41-43	42.1854	77.9677
43-46	43.7557	75.3602
46-48	46.138	73.9797
48-51	49.5513	75.1327
51-53	53.5025	76.1353
53-55	56.5728	78.4854
55-58	61.0953	83.1442
58-60	66.1421	86.16
60-62	70.436	91.9232
62-64	76.4158	94.9958
64-67	80.4364	97.7123
67-69	87.6392	102.695
69-71	95.6364	108.822
71-73	104.823	115.869
73-76	116.867	124.795
76-80	132.762	141.137
80-85	149.157	158.345
85-125	162.373	176.109
